# Supplementary material for: PIWI-interacting RNAs piR-13643 and piR-21238 are promising diagnostic biomarkers of papillary thyroid carcinoma
Source: Aging (Albany NY). 2020 May 19;12(10):9292–310. doi: 10.18632/aging.103206 (PMC7288952; doi:10.18632/aging.103206)
Supplement: Supplementary Material 1 [file aging-12-103206-s001..txt]

miRNA_id	B08386T_count	B15287T_count	B19182T_count	B22906T_count	B28146T_count	B08386N_count	B15287N_count	B19182N_count	B22906N_count	B28146N_count
piR-hsa-28190	3143	1119	885	4206	5707	16099	12807	22908	22030	25497
piR-hsa-7193	1532	549	396	1836	3128	7513	4192	7678	10550	8643
piR-hsa-5297	3	4	1	1	3	20	17	17	16	16
piR-hsa-12790	3775	557	599	3407	3448	6139	8503	17211	14631	10262
piR-hsa-15404	6	4	2	7	12	27	18	82	52	22
piR-hsa-31830	270	209	136	533	1247	180	242	118	128	132
piR-hsa-5302	9	0	0	3	1	20	6	55	43	17
piR-hsa-5937	82648	10879	13371	72677	48286	107380	147112	268951	317943	224075
piR-hsa-10337	3	0	0	3	0	11	5	17	25	6
piR-hsa-1593	59	13	15	47	22	93	121	134	135	123
piR-hsa-24672	69170	9830	11689	61542	42449	93131	111835	216924	255732	187782
piR-hsa-15405	13	3	2	8	10	28	16	81	55	21
piR-hsa-6746	1	2	2	1	6	21	11	15	15	13
piR-hsa-23231	1851	342	351	1733	1976	4269	2856	5196	6305	5248
piR-hsa-1207	813140	166231	158106	1160643	654939	1058436	1834531	3860491	3607549	2162233
piR-hsa-13643	5	5	3	3	12	4	0	0	0	1
piR-hsa-28131	813089	166277	158083	1160605	654891	1058361	1834443	3859988	3607272	2162140
piR-hsa-28527	224	25	30	83	569	806	245	2069	1927	1367
piR-hsa-18657	21	13	7	15	25	55	34	81	94	44
piR-hsa-20313	8	1	1	11	1	19	6	50	55	23
piR-hsa-26131	7482	11596	44733	8440	23366	5703	7394	8781	9100	7060
piR-hsa-25981	7	2	1	6	3	21	10	27	26	10
piR-hsa-28183	26	3	3	21	9	31	37	62	34	122
piR-hsa-28223	2253	334	276	768	530	3802	4152	3456	1457	2591
piR-hsa-28876	26360	5972	7448	25471	20889	37828	65224	80220	47703	43567
piR-hsa-9491	2214	1306	338	783	1010	2764	8400	1286	5649	5033
piR-hsa-12519	0	3	4	3	3	1	0	0	0	0
piR-hsa-21238	5	12	3	7	3	3	2	0	0	2
piR-hsa-28185	20	3	10	23	15	34	39	60	40	124
piR-hsa-2106	2652	410	371	2335	2872	4365	3670	8783	8348	5814
piR-hsa-23387	41	32	13	31	37	98	79	113	109	69
piR-hsa-28384	24	4	4	30	16	32	41	66	44	125
piR-hsa-1282	2793	505	549	4919	2872	6257	5434	9821	13151	6751
piR-hsa-23853	2	1	0	5	4	9	11	17	13	8
piR-hsa-22842	3	8	26	9	6	6	2	3	1	4
piR-hsa-1243	8492	1156	1454	11297	5531	9654	13419	26516	29628	19250
piR-hsa-27621	8488	1160	1453	11282	5534	9634	13430	26495	29629	19258
piR-hsa-28877	67658	19258	20389	86544	71234	94018	161397	272024	146885	133290
piR-hsa-5299	4	2	0	3	0	11	7	17	19	3
piR-hsa-12789	2175	3386	2766	3517	2895	2578	2588	1684	1663	1647
piR-hsa-28184	23	4	12	19	17	25	45	60	36	118
piR-hsa-456	87	142	362	115	156	147	75	73	91	85
piR-hsa-7637	79	44	26	55	73	159	121	213	177	108
piR-hsa-26427	6	16	13	0	7	0	3	4	0	0
piR-hsa-28395	397	42	9	24	148	42	34	27	33	41
piR-hsa-524	5	3	3	2	2	14	6	21	18	10
piR-hsa-1242	1815	357	349	2100	1719	3122	2423	3971	5660	4058
piR-hsa-27620	1819	355	342	2102	1712	3079	2430	3980	5634	4066
piR-hsa-13252	0	1	1	3	2	4	3	13	21	8
piR-hsa-27493	27300	5451	4981	39488	36555	80162	63435	49909	104145	51518
piR-hsa-4112	29	16	15	23	49	58	62	120	76	64
piR-hsa-13150	13	32	64	60	34	36	36	5	21	8
piR-hsa-21103	7	3	3	2	10	4	3	0	0	0
piR-hsa-18391	3	2	1	1	2	15	5	9	8	6
piR-hsa-1748	9	10	9	21	24	36	28	61	62	36
piR-hsa-15572	6	1	0	3	2	8	0	36	11	13
piR-hsa-25280	1	1	1	3	1	1	4	20	11	7
piR-hsa-28231	36	6	2	4	37	1	1	3	6	9
piR-hsa-30379	0	0	0	0	0	0	1	4	4	3
piR-hsa-28116	144	20	32	195	73	150	199	343	586	193
piR-hsa-11246	2	0	1	3	0	11	6	6	5	4
piR-hsa-27032	38	25	13	36	42	99	53	88	103	53
piR-hsa-27400	146	33	47	214	94	183	230	356	599	191
piR-hsa-619	597	356	88	148	128	136	158	136	150	152
piR-hsa-14532	0	1	0	4	2	7	7	7	6	6
piR-hsa-26958	4	3	2	9	5	27	13	12	24	6
piR-hsa-28322	22	8	3	19	16	25	32	27	63	46
piR-hsa-12623	60	39	21	81	110	181	114	272	175	87
piR-hsa-20282	7	3	2	6	9	24	16	12	15	13
piR-hsa-20283	8	3	4	7	8	19	16	15	30	12
piR-hsa-22548	0	0	0	0	0	0	1	3	5	2
piR-hsa-23289	19	4	7	29	6	44	32	31	51	31
piR-hsa-29912	2	0	0	4	4	3	6	17	10	7
piR-hsa-32594	2	0	0	1	1	5	2	8	5	3
piR-hsa-27619	1103	268	232	1401	1257	2424	1518	1970	2662	2163
piR-hsa-28244	35	25	11	34	57	91	71	105	71	62
piR-hsa-1556	22	94	140	45	64	47	49	39	48	48
piR-hsa-2278	0	0	0	0	0	2	7	1	2	0
piR-hsa-28186	55	10	9	38	29	56	51	71	50	158
piR-hsa-19620	1654	1923	1336	1752	1328	1902	1844	974	722	908
piR-hsa-23670	17	0	8	0	2	1	1	1	2	0
piR-hsa-26594	30	16	10	39	25	43	65	57	70	52
piR-hsa-20276	11	10	4	19	11	21	17	44	47	26
piR-hsa-26592	25	15	10	42	23	52	61	63	54	46
piR-hsa-32235	77	32	42	45	60	207	141	81	113	89
piR-hsa-2129	41	60	48	48	42	44	58	30	31	21
piR-hsa-23538	77	14	17	78	37	67	88	139	219	78
piR-hsa-28489	469	143	189	426	126	709	754	797	580	508
piR-hsa-27056	3	1	0	2	3	4	3	17	9	5
piR-hsa-30739	0	0	0	0	0	1	1	3	1	3
piR-hsa-27728	17	10	8	6	6	32	30	36	25	13
piR-hsa-1847	11	5	2	10	13	34	15	27	56	3
piR-hsa-20273	3	8	6	11	19	26	27	38	20	21
piR-hsa-22065	0	0	0	0	0	1	0	5	3	1
piR-hsa-16348	1	1	1	0	3	12	2	3	4	8
piR-hsa-18856	0	0	0	0	0	2	0	4	2	1
piR-hsa-27359	3	9	4	11	6	23	14	22	18	20
piR-hsa-29315	3	0	0	0	0	1	0	10	5	8
piR-hsa-7105	1	1	3	1	1	7	3	3	7	13
piR-hsa-22384	2	0	2	0	4	0	0	0	0	0
piR-hsa-30374	21	22	7	35	37	48	54	67	83	41
piR-hsa-7103	2	1	1	2	3	7	2	8	10	6
piR-hsa-25786	99	47	28	50	71	110	70	368	104	104
piR-hsa-9815	2	2	7	0	2	0	0	0	0	2
piR-hsa-14545	0	0	0	0	0	1	1	3	2	1
piR-hsa-19014	4	4	2	2	2	12	11	7	9	7
piR-hsa-20574	5	3	0	5	5	11	10	12	11	7
piR-hsa-28875	9632	965	7823	8785	3046	12063	2119	537	2331	522
piR-hsa-22948	11	1	3	12	7	20	11	19	30	14
piR-hsa-26399	4	5	15	3	37	5	11	4	3	8
piR-hsa-11361	588064	783423	1058528	1211938	1043519	849712	787122	569809	752295	875486
piR-hsa-11362	140725	303792	243463	255163	167849	230126	179020	143436	173345	196266
piR-hsa-20280	8	2	0	4	7	21	9	14	16	4
piR-hsa-20613	123	64	42	77	94	156	84	484	179	102
piR-hsa-23679	13	5	18	9	64	16	10	10	12	12
piR-hsa-26591	33	22	7	45	23	57	66	58	65	48
piR-hsa-26593	30	20	11	53	22	46	66	69	77	52
piR-hsa-27007	35	10	3	6	14	79	30	66	15	14
piR-hsa-27208	59	30	33	31	45	77	24	24	11	12
piR-hsa-28890	3	1	0	0	2	1	0	12	12	6
piR-hsa-32179	101	45	42	56	80	224	121	98	174	109
piR-hsa-32521	2	5	7	4	0	0	3	1	0	2
piR-hsa-219	0	1	0	4	3	0	0	0	0	0
piR-hsa-11360	858504	1332338	1624183	1999900	1747758	1244269	1227971	964075	1320480	1420711
piR-hsa-23248	804	232	222	694	520	1803	1235	1713	691	405
piR-hsa-5358	0	0	0	0	0	2	1	0	2	3
piR-hsa-10453	0	1	0	0	0	1	0	6	4	4
piR-hsa-21622	105	97	28	42	67	138	333	61	210	135
piR-hsa-23619	1255	888	961	1626	2369	2056	1544	641	1033	704
piR-hsa-24000	187	66	40	145	112	151	49	79	89	27
piR-hsa-24683	548	113	173	486	1311	1127	861	1582	1204	1281
piR-hsa-5482	2	1	0	4	1	9	1	8	9	4
piR-hsa-18159	7	10	4	10	4	9	8	0	2	2
piR-hsa-25780	327	89	104	465	836	1053	449	741	1281	747
piR-hsa-26589	25	19	15	42	22	46	61	59	60	45
piR-hsa-7930	3	0	0	3	0	3	2	5	7	6
piR-hsa-18709	206	51	76	277	221	340	262	325	613	283
piR-hsa-23663	42	88	27	51	52	29	60	29	62	14
piR-hsa-32653	7	1	0	10	8	13	10	19	15	10
piR-hsa-17946	0	10	4	2	10	1	2	2	4	2
piR-hsa-29114	40	47	29	32	50	32	36	27	38	30
piR-hsa-4283	1	0	0	0	0	2	1	3	5	0
piR-hsa-28819	34	12	25	11	25	26	14	16	9	15
piR-hsa-15406	14	18	13	18	38	62	36	45	51	37
piR-hsa-23556	0	0	0	0	1	2	2	3	3	0
piR-hsa-30958	18	7	2	4	36	61	25	27	31	30
piR-hsa-20616	21	13	5	11	9	8	14	5	9	5
piR-hsa-12488	44	9	7	16	8	21	17	3	9	1
piR-hsa-22897	9	2	0	0	7	22	4	9	6	16
piR-hsa-25231	1	0	0	1	2	3	4	3	3	3
piR-hsa-4041	0	2	10	0	6	0	2	0	0	3
piR-hsa-15603	2	3	2	2	3	12	5	1	13	12
piR-hsa-32458	91	48	40	66	54	74	36	56	56	24
piR-hsa-14625	8	9	9	8	13	30	18	34	21	14
piR-hsa-25781	364	99	99	511	906	1106	505	765	1352	744
piR-hsa-11080	51	32	19	17	32	65	27	202	33	62
piR-hsa-1219	17	10	10	19	30	30	9	141	32	22
piR-hsa-20162	0	0	0	0	0	4	1	3	0	0
piR-hsa-32160	53	25	17	33	39	145	54	48	64	55
piR-hsa-18798	4	10	2	4	0	4	4	0	0	0
piR-hsa-28345	85	108	134	189	220	139	102	115	184	69
piR-hsa-32186	26	5	2	2	7	92	18	6	15	12
piR-hsa-27725	14	1	4	20	8	34	10	32	20	20
piR-hsa-12398	8	1	3	2	2	1	1	2	2	1
piR-hsa-32238	119	49	45	56	63	245	166	76	137	96
piR-hsa-28212	1060	222	158	224	335	277	265	373	216	277
piR-hsa-30937	6	9	4	13	15	22	21	25	23	15
piR-hsa-3487	0	1	0	1	4	2	4	9	10	1
piR-hsa-2117	240	70	53	107	191	235	113	733	244	148
piR-hsa-28851	352	737	969	749	1384	814	777	543	643	819
piR-hsa-29218	2844	4412	3926	4722	4587	4565	4663	3418	3884	2757
piR-hsa-11421	2	0	0	2	2	6	2	4	3	5
piR-hsa-20858	3	7	4	3	7	2	1	4	3	4
piR-hsa-24015	300	331	253	358	411	431	371	214	301	249
piR-hsa-2696	0	1	1	1	1	0	0	0	0	0
piR-hsa-28400	256	11	5	12	5	21	23	19	14	39
piR-hsa-27438	27	9	8	23	16	37	28	39	41	25
piR-hsa-31982	2	1	0	5	0	2	4	5	16	3
piR-hsa-32745	1	1	0	1	0	2	1	6	2	2
piR-hsa-5936	954	373	587	865	649	1067	962	375	410	323
piR-hsa-25313	108	64	50	85	66	100	75	65	67	30
piR-hsa-29018	1	0	0	3	0	1	1	7	6	2
piR-hsa-26608	0	0	0	0	0	2	0	2	1	1
piR-hsa-28323	0	0	0	0	0	0	2	1	0	3
piR-hsa-5298	0	0	0	1	0	1	0	3	2	3
piR-hsa-17362	0	0	4	0	2	0	0	0	0	0
piR-hsa-16681	13	14	2	20	17	26	23	39	24	29
piR-hsa-23326	296	60	78	123	161	614	184	547	137	140
piR-hsa-26065	4	5	0	3	6	13	5	9	11	8
piR-hsa-7435	8	16	4	18	19	40	29	17	40	22
piR-hsa-2154	2	2	4	2	0	7	8	3	9	7
piR-hsa-26732	5	5	2	7	2	28	6	7	13	5
piR-hsa-13893	2	0	0	2	2	1	1	9	9	2
piR-hsa-12206	3391	3968	3487	4342	3859	4217	4644	2684	2863	3853
piR-hsa-20757	106	27	48	97	63	137	126	142	159	106
piR-hsa-25779	117	30	37	194	493	640	257	199	637	302
piR-hsa-2426	0	2	0	4	0	0	0	0	0	0
piR-hsa-6549	0	0	0	1	1	2	2	2	1	3
piR-hsa-32168	5	5	4	3	7	7	0	0	2	5
piR-hsa-11540	0	3	1	1	0	0	0	0	0	0
piR-hsa-27137	85	8	9	7	7	11	16	9	18	12
piR-hsa-32705	1	1	1	2	0	5	4	6	2	2
piR-hsa-6092	4	2	0	2	6	17	5	6	4	7
piR-hsa-31449	0	2	0	0	8	2	0	0	0	0
piR-hsa-26590	29	20	8	50	29	40	55	62	58	50
piR-hsa-27399	4	0	1	2	1	1	1	7	12	6
piR-hsa-6647	1	4	6	4	3	1	2	3	1	3
piR-hsa-7102	8	6	2	8	15	11	11	18	36	13
piR-hsa-27731	1845	1686	1075	1301	1236	1750	2038	1024	1260	899
piR-hsa-32204	92	45	42	49	50	76	34	48	55	38
piR-hsa-3833	2	4	1	2	1	10	1	2	14	6
piR-hsa-20573	2	1	4	4	1	10	10	6	5	5
piR-hsa-30485	1	0	0	1	0	2	0	3	3	2
piR-hsa-12761	0	0	0	0	8	0	0	0	0	0
piR-hsa-23392	5	4	4	2	7	7	10	16	10	10
piR-hsa-26492	20	5	10	19	6	44	9	34	36	16
piR-hsa-26681	2567	1398	1187	1732	1423	3355	1943	997	961	746
piR-hsa-27282	861	189	127	161	355	296	260	337	188	217
piR-hsa-18359	1	3	0	3	2	4	8	4	7	3
piR-hsa-30717	6	3	1	1	2	10	8	9	3	5
piR-hsa-32175	9	3	0	0	7	5	0	0	0	2
piR-hsa-4276	13	2	8	7	9	13	10	4	0	0
piR-hsa-4946	0	2	1	2	5	0	1	0	2	1
piR-hsa-624	148	32	36	125	47	162	144	174	198	83
piR-hsa-28396	304	24	14	37	71	65	71	43	33	69
piR-hsa-7107	2	0	3	1	2	5	5	3	8	4
piR-hsa-1280	108	18	20	77	64	135	102	97	135	75
piR-hsa-20499	1	4	1	4	4	3	6	9	11	7
piR-hsa-23317	18110	11829	9266	11266	11649	18112	12874	9904	13643	6874
piR-hsa-23750	0	1	0	0	1	5	0	5	0	2
piR-hsa-26173	5	4	2	2	9	4	9	17	12	10
piR-hsa-26684	2571	1387	1204	1740	1411	3413	1941	993	965	768
piR-hsa-26685	2635	1410	1213	1774	1461	3502	1991	1018	1005	778
piR-hsa-28845	6993	2808	3234	4224	5263	9655	9990	6386	6395	9295
piR-hsa-6917	1	0	0	2	2	1	2	13	3	0
piR-hsa-26682	2583	1413	1197	1764	1426	3519	1973	976	986	741
piR-hsa-1848	105	92	101	122	109	149	140	81	89	74
piR-hsa-15439	0	0	0	0	0	5	0	0	0	2
piR-hsa-26508	145	55	43	249	472	603	355	174	561	307
piR-hsa-26683	3366	1511	1357	1990	1553	4231	2142	1059	1174	809
piR-hsa-30770	0	1	2	1	0	0	0	0	0	0
piR-hsa-11256	5	0	0	0	0	4	4	2	6	2
piR-hsa-15022	14	13	17	10	8	25	11	0	11	6
piR-hsa-16400	0	0	1	7	0	1	1	0	0	0
piR-hsa-1745	2	0	2	1	0	0	2	5	7	4
piR-hsa-28846	7435	3088	3440	4574	5687	10316	10574	6805	6868	9880
piR-hsa-25438	0	1	1	6	2	0	1	2	1	0
piR-hsa-32261	0	0	2	0	0	2	2	0	2	8
piR-hsa-32795	1	0	0	6	1	0	0	0	1	0
piR-hsa-19775	1	0	3	1	5	9	2	5	9	5
piR-hsa-20999	3	2	0	1	2	4	2	7	7	3
piR-hsa-25046	239	176	296	185	205	229	141	354	193	93
piR-hsa-25447	2142	1919	1248	2123	2526	2650	2652	1303	1808	1556
piR-hsa-27616	298	186	131	579	403	379	332	208	278	245
piR-hsa-27729	879	750	514	549	569	829	1078	512	507	349
piR-hsa-27730	885	789	535	571	584	860	1117	516	520	366
piR-hsa-6602	0	0	0	3	1	5	2	5	3	0
piR-hsa-10346	0	0	0	0	1	1	0	2	6	0
piR-hsa-32162	716	400	367	503	515	1149	1011	591	1234	706
piR-hsa-10007	1	0	0	2	0	0	1	1	3	0
piR-hsa-10050	0	0	0	0	0	0	1	0	1	0
piR-hsa-10058	0	0	4	0	0	0	0	0	0	0
piR-hsa-10069	0	0	0	0	1	2	1	0	0	0
piR-hsa-1008	0	1	0	0	1	0	0	0	2	1
piR-hsa-10085	2	0	0	0	0	0	0	0	0	0
piR-hsa-10127	0	0	0	0	0	0	0	0	2	0
piR-hsa-10128	2	0	0	0	0	0	0	0	0	0
piR-hsa-10170	0	0	0	1	0	0	2	2	0	0
piR-hsa-10177	0	0	0	1	0	0	0	0	0	1
piR-hsa-10218	0	0	0	0	0	0	0	0	1	2
piR-hsa-10246	5	3	5	17	21	19	8	7	15	12
piR-hsa-10275	0	1	1	1	1	0	1	0	0	0
piR-hsa-1029	3	0	0	0	0	0	0	0	0	1
piR-hsa-10304	0	0	0	0	0	0	0	2	0	0
piR-hsa-10350	0	0	0	1	0	0	2	1	4	0
piR-hsa-10352	0	1	3	0	0	3	0	0	0	0
piR-hsa-10394	0	0	0	0	0	0	0	2	0	0
piR-hsa-1043	35	2	11	11	51	18	12	20	37	27
piR-hsa-10454	0	0	0	0	0	0	1	3	0	0
piR-hsa-10455	0	0	0	2	0	4	0	0	0	0
piR-hsa-10489	0	0	1	0	0	0	2	0	1	2
piR-hsa-10497	0	2	0	1	1	0	1	1	0	0
piR-hsa-10499	1	0	0	0	1	1	0	2	0	0
piR-hsa-10501	2	0	0	1	4	0	1	0	0	0
piR-hsa-10517	0	1	2	1	4	0	2	1	2	4
piR-hsa-1056	1	0	0	0	0	1	0	0	0	0
piR-hsa-10624	0	0	0	0	0	2	0	0	0	0
piR-hsa-10625	0	0	0	1	0	0	0	0	0	1
piR-hsa-10631	4	6	4	7	8	11	5	7	6	2
piR-hsa-10663	0	0	0	2	0	0	0	0	0	0
piR-hsa-10667	2	0	0	0	0	0	0	2	0	2
piR-hsa-10743	0	0	2	0	0	0	0	0	0	0
piR-hsa-1077	10	28	1	5	4	8	9	17	10	14
piR-hsa-10779	0	1	0	0	1	0	0	0	1	0
piR-hsa-1079	6	0	0	7	0	2	4	10	3	4
piR-hsa-10805	0	0	0	0	0	0	0	0	0	2
piR-hsa-10824	0	0	0	0	0	0	0	0	2	2
piR-hsa-10844	0	0	0	0	0	0	1	0	0	1
piR-hsa-10863	1	11	0	0	2	5	3	2	3	1
piR-hsa-10872	0	0	0	0	1	0	2	0	0	0
piR-hsa-10873	7	7	2	7	5	10	11	11	4	8
piR-hsa-10876	0	0	0	2	0	0	0	0	0	1
piR-hsa-10886	19	17	8	9	11	27	23	7	20	16
piR-hsa-10887	0	0	0	0	0	0	0	0	1	1
piR-hsa-10888	0	0	0	0	0	0	1	0	0	2
piR-hsa-10905	0	0	0	0	0	2	0	0	0	0
piR-hsa-10913	0	0	2	0	0	0	3	1	0	0
piR-hsa-10923	0	2	1	0	0	0	0	0	2	3
piR-hsa-10929	0	1	2	0	0	0	0	0	0	0
piR-hsa-10930	0	0	0	0	0	0	0	0	0	3
piR-hsa-10933	1	1	0	0	6	0	2	2	0	1
piR-hsa-10934	5	5	2	2	2	5	10	5	5	3
piR-hsa-10935	0	0	1	2	0	0	0	0	0	0
piR-hsa-10936	0	0	0	3	0	0	0	1	3	0
piR-hsa-10960	0	0	0	0	0	0	0	1	1	0
piR-hsa-1100	49	19	23	45	33	60	52	41	52	25
piR-hsa-11002	0	0	2	0	0	0	0	0	0	0
piR-hsa-11032	0	0	0	0	0	0	0	2	0	0
piR-hsa-11079	0	0	0	0	0	0	0	0	2	1
piR-hsa-11115	0	0	0	0	2	0	0	0	0	0
piR-hsa-11119	0	0	0	0	0	4	0	0	0	0
piR-hsa-11149	2	0	1	0	4	0	0	2	0	0
piR-hsa-11153	0	1	0	0	0	2	0	0	0	0
piR-hsa-11209	0	1	0	0	2	0	0	0	0	0
piR-hsa-11245	1	0	0	0	0	0	0	1	0	0
piR-hsa-11249	0	1	0	0	0	2	0	0	0	1
piR-hsa-1130	1	0	0	0	1	1	0	0	2	0
piR-hsa-11301	0	0	0	0	0	0	1	2	1	0
piR-hsa-11341	38	8	7	23	16	15	8	19	27	35
piR-hsa-11510	1	4	0	0	1	5	1	4	5	3
piR-hsa-1152	0	1	2	0	2	1	1	0	0	4
piR-hsa-11587	0	0	1	0	0	0	3	0	0	0
piR-hsa-11598	3	0	0	0	0	0	0	0	0	0
piR-hsa-11611	0	0	0	0	0	1	0	3	0	0
piR-hsa-11620	0	0	0	0	0	2	2	0	0	0
piR-hsa-11651	0	0	0	0	2	0	0	0	0	4
piR-hsa-11682	0	0	0	0	0	2	0	0	0	0
piR-hsa-1177	940	208	175	219	896	570	377	521	322	572
piR-hsa-11817	5	2	1	3	7	7	4	8	1	11
piR-hsa-11885	1	0	0	0	2	2	1	2	1	4
piR-hsa-1191	528	134	169	198	233	279	215	268	198	208
piR-hsa-11955	0	0	0	2	0	0	0	0	0	0
piR-hsa-11962	0	0	0	0	0	0	2	0	0	0
piR-hsa-12	0	2	2	0	0	2	1	0	0	1
piR-hsa-12034	0	0	0	0	0	0	0	0	0	2
piR-hsa-12040	0	0	1	0	3	0	0	2	0	0
piR-hsa-12044	0	0	0	0	0	0	0	0	2	0
piR-hsa-12063	0	0	4	0	0	0	0	1	0	0
piR-hsa-12126	0	0	0	0	0	0	0	0	2	0
piR-hsa-12167	1	0	0	0	0	1	0	0	0	0
piR-hsa-12183	0	0	0	0	0	0	0	0	2	0
piR-hsa-12266	1	0	0	0	0	0	1	0	0	0
piR-hsa-12275	1	4	0	0	1	6	4	0	2	3
piR-hsa-12338	0	0	0	0	0	1	0	2	0	1
piR-hsa-12340	8	0	2	6	4	7	2	12	10	8
piR-hsa-12346	7	0	2	5	0	6	9	4	10	6
piR-hsa-12391	0	0	0	0	0	2	0	0	0	0
piR-hsa-12397	0	1	0	1	0	5	1	2	0	2
piR-hsa-12399	10	4	3	12	10	10	7	5	7	7
piR-hsa-1240	0	0	0	0	0	1	0	0	1	0
piR-hsa-12409	0	0	0	0	0	2	0	0	0	1
piR-hsa-12423	11	3	0	5	19	3	4	14	23	17
piR-hsa-12436	0	0	0	2	2	0	1	1	0	0
piR-hsa-12441	0	0	0	0	0	0	6	0	0	0
piR-hsa-12442	0	0	0	0	5	2	0	0	0	0
piR-hsa-1245	174	235	157	309	145	307	251	133	221	414
piR-hsa-12454	4	4	4	6	7	10	5	11	7	8
piR-hsa-12458	0	1	0	0	0	1	0	0	0	0
piR-hsa-1248	9	7	6	7	19	9	9	5	12	12
piR-hsa-12485	41	14	20	42	37	56	42	41	48	25
piR-hsa-12487	37	13	8	15	8	30	30	7	15	1
piR-hsa-1250	36	32	20	64	65	83	95	19	40	72
piR-hsa-1251	1	0	0	0	2	1	0	0	0	2
piR-hsa-12511	0	0	0	0	2	0	0	0	0	0
piR-hsa-12525	48	15	19	17	33	58	35	58	47	48
piR-hsa-1254	113	84	39	35	229	191	68	20	43	87
piR-hsa-12543	0	0	0	2	0	0	0	0	0	0
piR-hsa-12572	0	1	1	5	3	0	0	4	1	0
piR-hsa-12650	0	0	2	0	0	0	0	0	0	0
piR-hsa-12679	0	0	0	1	0	3	0	0	2	0
piR-hsa-12682	2	4	5	5	15	2	5	8	7	5
piR-hsa-12693	0	0	0	0	2	0	0	0	0	0
piR-hsa-12717	0	0	0	0	0	0	0	0	0	2
piR-hsa-12719	16	7	11	7	24	17	6	23	12	19
piR-hsa-12724	0	0	0	0	0	0	2	0	0	2
piR-hsa-12730	1	0	0	0	0	1	0	0	0	0
piR-hsa-12759	46	18	15	60	56	52	68	54	30	9
piR-hsa-1277	0	0	0	0	0	2	1	0	0	0
piR-hsa-12788	0	1	0	0	0	2	1	0	0	0
piR-hsa-1281	171	35	42	195	333	494	169	170	385	271
piR-hsa-12840	0	0	0	0	0	2	0	0	0	0
piR-hsa-12960	1	0	0	0	0	1	0	0	0	0
piR-hsa-12980	0	2	0	0	1	0	0	1	1	1
piR-hsa-13121	0	0	2	0	0	0	0	0	1	0
piR-hsa-13148	0	0	0	0	1	1	0	0	0	0
piR-hsa-13161	2	0	0	0	0	0	0	0	0	0
piR-hsa-1317	0	1	0	1	6	0	3	0	0	0
piR-hsa-13174	0	0	0	0	0	1	0	0	2	0
piR-hsa-13218	0	0	0	0	0	2	0	0	0	0
piR-hsa-1323	0	0	0	1	0	1	0	0	0	0
piR-hsa-13237	0	1	0	0	0	1	0	4	0	0
piR-hsa-13246	0	2	0	0	1	0	0	0	0	0
piR-hsa-13318	0	0	0	0	0	0	0	0	0	2
piR-hsa-1336	0	0	1	2	3	5	0	0	2	2
piR-hsa-1338	586	346	350	370	263	464	800	360	226	273
piR-hsa-13410	0	0	0	2	0	0	0	0	0	0
piR-hsa-13430	1	0	0	0	0	1	0	0	0	0
piR-hsa-1344	75	24	31	72	24	124	83	49	68	54
piR-hsa-13505	2	2	0	0	1	7	0	1	0	0
piR-hsa-13539	0	0	0	1	1	0	0	0	0	0
piR-hsa-13545	0	0	0	0	0	1	0	2	0	0
piR-hsa-13585	0	0	0	0	0	0	1	0	0	1
piR-hsa-1359	70	197	92	215	198	129	124	149	175	128
piR-hsa-13601	0	0	0	0	1	1	0	0	0	0
piR-hsa-1361	469	177	97	280	377	529	666	182	232	239
piR-hsa-13614	0	0	0	1	0	0	0	2	0	0
piR-hsa-1362	0	0	0	0	0	2	0	0	0	0
piR-hsa-13633	0	0	0	2	0	1	0	1	1	2
piR-hsa-13634	16	3	8	25	23	25	27	22	23	18
piR-hsa-13640	1	5	1	4	10	13	4	2	2	4
piR-hsa-13641	18	14	8	25	28	55	34	32	23	19
piR-hsa-13654	2	0	0	0	0	0	0	0	0	0
piR-hsa-13663	0	1	0	1	0	0	0	2	0	0
piR-hsa-13667	0	0	1	0	0	1	0	0	0	0
piR-hsa-1370	0	0	0	0	0	0	2	0	0	0
piR-hsa-13714	27	17	8	12	24	30	15	40	31	18
piR-hsa-13752	0	0	0	0	0	0	0	2	0	0
piR-hsa-1377	2	0	0	0	0	6	0	1	0	0
piR-hsa-13770	16	24	9	26	20	26	24	32	42	47
piR-hsa-13771	30	23	7	19	24	43	31	27	46	37
piR-hsa-13836	0	0	0	0	0	0	0	2	0	0
piR-hsa-1387	0	0	2	0	1	0	0	0	0	0
piR-hsa-13926	0	0	0	0	0	0	0	0	0	2
piR-hsa-13940	17	5	2	5	13	7	9	5	13	3
piR-hsa-13965	2	0	0	0	1	0	2	1	0	5
piR-hsa-14008	0	0	0	0	0	0	0	2	0	1
piR-hsa-14053	0	0	2	0	0	0	0	0	0	0
piR-hsa-14091	1	0	0	1	0	5	0	1	0	0
piR-hsa-14143	0	1	0	0	0	0	0	0	1	2
piR-hsa-14184	1	0	0	1	0	0	1	1	0	0
piR-hsa-14203	0	0	0	0	0	1	0	1	1	0
piR-hsa-14239	0	1	0	0	3	2	0	5	1	0
piR-hsa-14275	0	0	0	0	0	0	0	2	0	0
piR-hsa-14286	0	0	0	3	0	0	0	0	0	0
piR-hsa-14289	0	0	0	2	0	0	0	0	0	0
piR-hsa-14332	6	6	0	1	21	6	0	4	3	22
piR-hsa-14366	1	0	0	0	0	0	0	0	0	1
piR-hsa-14394	0	0	0	2	7	0	0	0	2	2
piR-hsa-14419	139	143	77	149	163	218	212	72	87	114
piR-hsa-14504	0	0	1	0	0	1	0	0	0	0
piR-hsa-14505	1	0	1	0	0	0	0	0	0	0
piR-hsa-14530	0	0	0	0	0	0	0	2	0	0
piR-hsa-14544	0	0	0	1	0	0	0	1	0	0
piR-hsa-14546	1	0	0	0	0	1	1	1	1	0
piR-hsa-14647	1858	1012	948	1152	1725	2255	2371	774	816	1217
piR-hsa-14658	0	0	0	0	0	0	1	0	1	0
piR-hsa-14661	1	2	0	0	0	0	0	0	0	0
piR-hsa-14677	1	0	1	1	1	2	2	1	0	0
piR-hsa-14678	0	0	2	1	3	5	1	2	2	2
piR-hsa-14679	0	1	0	1	0	0	1	1	0	1
piR-hsa-14698	0	0	0	0	0	0	0	0	0	2
piR-hsa-14717	0	0	0	4	0	0	0	0	0	0
piR-hsa-14831	3	0	1	0	0	0	0	0	0	0
piR-hsa-14832	0	2	0	0	2	2	0	0	0	0
piR-hsa-14861	0	0	0	0	0	0	0	0	0	2
piR-hsa-14870	21	9	10	13	14	18	12	7	10	14
piR-hsa-14883	0	0	0	0	0	2	0	1	0	0
piR-hsa-14884	3	6	4	2	0	4	2	2	2	2
piR-hsa-1489	0	2	0	2	1	3	6	0	0	5
piR-hsa-14893	0	2	0	0	0	1	4	0	0	0
piR-hsa-14894	0	0	0	0	0	2	0	0	0	0
piR-hsa-14945	0	1	0	1	0	0	0	0	0	0
piR-hsa-14974	33	15	8	19	30	38	21	34	44	30
piR-hsa-1501	0	0	0	0	2	0	0	0	0	0
piR-hsa-15015	0	0	0	1	0	1	0	0	0	1
piR-hsa-15023	71	56	44	58	37	68	84	36	66	27
piR-hsa-15024	5	8	4	7	2	15	19	3	6	0
piR-hsa-15032	0	0	2	0	1	0	0	1	0	0
piR-hsa-15044	0	0	0	0	0	0	0	0	2	0
piR-hsa-1506	0	0	0	0	0	0	0	2	0	0
piR-hsa-15068	0	0	2	0	0	0	0	0	1	0
piR-hsa-15096	0	1	0	1	0	0	0	0	2	0
piR-hsa-1511	3	0	0	0	3	2	2	1	0	3
piR-hsa-15119	0	0	1	0	1	1	0	2	0	0
piR-hsa-15120	0	0	0	0	2	0	0	0	0	0
piR-hsa-15129	0	0	0	0	2	0	0	0	0	0
piR-hsa-15142	0	0	4	0	0	1	0	2	0	0
piR-hsa-15195	0	1	1	0	0	0	0	0	0	1
piR-hsa-1521	0	0	0	0	0	0	0	0	0	2
piR-hsa-15215	91	32	10	50	41	46	28	49	52	24
piR-hsa-15278	2	7	4	9	5	18	7	11	5	7
piR-hsa-153	0	0	0	0	0	0	1	1	0	0
piR-hsa-15399	1	0	0	1	3	6	4	0	1	6
piR-hsa-15449	3	7	1	0	5	5	8	0	0	0
piR-hsa-15450	3	2	4	6	1	4	6	2	0	4
piR-hsa-15522	0	0	0	0	0	0	0	1	0	2
piR-hsa-15571	0	0	2	0	0	0	0	1	1	0
piR-hsa-15613	0	0	0	0	0	2	0	0	0	0
piR-hsa-15615	2	0	0	0	0	1	1	3	2	0
piR-hsa-15632	0	0	0	2	0	0	0	0	0	0
piR-hsa-15637	1	0	0	1	2	2	1	4	0	1
piR-hsa-15670	7	4	8	10	9	15	12	17	19	12
piR-hsa-15708	0	0	0	0	0	3	0	0	0	0
piR-hsa-1580	462	367	210	574	688	1086	769	519	544	954
piR-hsa-1585	0	1	4	6	0	5	2	3	1	3
piR-hsa-15863	2	1	0	0	1	1	0	0	0	0
piR-hsa-15864	0	2	0	2	3	0	0	0	2	2
piR-hsa-15868	0	0	0	0	0	0	0	2	0	0
piR-hsa-15872	0	0	0	0	0	2	2	0	0	0
piR-hsa-15916	0	1	0	0	0	1	0	0	0	0
piR-hsa-15934	0	0	0	0	2	0	1	2	0	0
piR-hsa-15935	0	0	0	0	0	0	0	0	0	2
piR-hsa-15948	0	1	0	0	0	0	0	0	0	2
piR-hsa-15960	0	2	0	0	0	0	0	0	0	0
piR-hsa-16067	0	0	1	0	0	1	1	2	0	0
piR-hsa-16119	0	0	0	0	0	2	1	0	0	0
piR-hsa-1618	0	0	0	0	2	0	0	0	0	0
piR-hsa-16202	0	0	0	0	0	0	0	2	0	0
piR-hsa-1621	0	0	0	0	0	0	0	0	0	2
piR-hsa-16309	1	0	0	2	2	0	1	1	0	0
piR-hsa-16315	3	2	5	4	6	10	8	6	6	4
piR-hsa-16341	0	0	0	0	0	0	0	0	0	2
piR-hsa-16358	0	0	0	0	2	0	0	0	0	0
piR-hsa-16394	0	0	0	0	0	0	0	0	0	3
piR-hsa-16404	0	0	2	3	9	14	0	4	0	3
piR-hsa-16411	0	0	0	0	0	0	0	0	2	0
piR-hsa-16466	0	0	0	0	0	2	0	0	0	0
piR-hsa-16517	0	0	0	0	0	0	0	2	0	2
piR-hsa-16540	0	0	0	0	4	3	8	0	1	0
piR-hsa-16541	2	2	2	1	2	3	1	0	1	1
piR-hsa-16542	0	0	0	2	0	0	0	0	0	0
piR-hsa-16549	0	0	0	0	0	0	0	0	2	0
piR-hsa-1656	0	0	2	0	0	0	0	0	0	0
piR-hsa-1657	0	0	0	0	2	0	0	0	1	2
piR-hsa-16591	0	0	0	0	0	0	0	0	4	0
piR-hsa-16635	0	0	1	0	0	1	0	0	0	0
piR-hsa-16637	0	0	3	1	0	0	0	1	0	0
piR-hsa-16638	0	0	0	0	0	1	0	1	0	0
piR-hsa-16641	0	0	0	0	2	0	0	0	0	0
piR-hsa-16671	0	0	0	0	0	0	1	0	0	1
piR-hsa-16673	0	0	0	0	0	0	0	3	2	0
piR-hsa-16720	0	0	0	0	0	2	0	0	0	0
piR-hsa-16750	141	65	23	75	70	170	181	62	64	88
piR-hsa-16770	0	0	0	0	0	0	0	1	0	1
piR-hsa-16771	0	0	0	5	0	3	0	2	0	1
piR-hsa-1681	0	0	0	0	0	0	0	2	0	0
piR-hsa-16847	0	0	0	0	0	0	1	0	0	2
piR-hsa-16848	3	0	0	0	0	0	0	1	0	2
piR-hsa-16867	0	0	2	0	0	0	0	1	0	2
piR-hsa-16886	0	0	0	0	0	2	0	0	0	0
piR-hsa-16920	6	0	0	1	0	1	1	0	0	2
piR-hsa-16942	0	0	0	0	5	0	2	1	1	0
piR-hsa-17017	1	0	0	0	0	0	0	0	0	2
piR-hsa-17047	0	0	0	3	15	4	0	14	0	5
piR-hsa-17058	1	0	0	0	0	0	0	1	0	0
piR-hsa-1710	12	1	6	6	6	14	15	6	10	7
piR-hsa-17104	0	0	0	0	2	0	2	1	0	0
piR-hsa-1711	10	1	7	8	10	16	10	7	11	7
piR-hsa-17138	95	18	18	59	11	105	52	64	47	23
piR-hsa-17184	0	0	0	0	0	0	0	0	2	0
piR-hsa-17200	0	0	0	0	0	0	2	0	0	0
piR-hsa-17202	0	1	2	0	0	2	0	0	0	0
piR-hsa-17204	0	0	0	2	0	0	0	0	0	0
piR-hsa-17225	0	0	0	0	0	0	0	2	0	0
piR-hsa-1731	28	9	14	14	26	15	15	32	24	32
piR-hsa-17314	0	0	0	0	2	0	0	0	0	0
piR-hsa-17334	1	0	0	0	1	1	0	0	0	0
piR-hsa-17344	0	0	0	0	0	2	0	0	0	0
piR-hsa-1742	4895	1775	1506	2650	2846	5807	5223	2492	1851	3164
piR-hsa-17422	0	0	2	0	0	0	0	0	0	0
piR-hsa-17423	0	0	1	0	0	0	1	0	0	0
piR-hsa-17444	6634	4283	2680	4061	4276	7536	10349	2856	2535	3165
piR-hsa-17496	0	0	0	0	0	0	0	2	0	0
piR-hsa-17503	0	0	0	0	1	1	2	0	1	1
piR-hsa-1751	2	0	0	0	0	0	0	0	0	0
piR-hsa-17520	28	4	39	24	4	41	43	18	13	5
piR-hsa-17560	1004	381	371	783	612	1134	1101	706	873	620
piR-hsa-17617	0	0	0	0	1	2	0	2	1	0
piR-hsa-17641	0	0	0	0	0	0	4	0	0	0
piR-hsa-17770	0	0	0	0	1	0	2	1	0	0
piR-hsa-17793	1	0	0	0	1	1	0	0	0	0
piR-hsa-17804	30	31	24	73	17	46	51	35	43	20
piR-hsa-17874	0	0	0	0	2	0	0	0	0	0
piR-hsa-17886	0	0	0	0	0	0	0	0	2	0
piR-hsa-17895	3	0	0	0	0	1	0	0	0	0
piR-hsa-17898	0	0	2	0	0	0	0	0	0	0
piR-hsa-17903	0	0	0	0	0	0	3	0	0	0
piR-hsa-17929	0	3	0	0	0	0	0	0	0	0
piR-hsa-17940	0	0	0	0	0	2	0	0	0	0
piR-hsa-17951	0	0	0	2	0	0	0	0	0	0
piR-hsa-17960	2	0	0	0	0	0	0	0	0	0
piR-hsa-17988	1	2	0	0	0	0	1	0	0	0
piR-hsa-17990	0	0	2	0	0	0	0	0	0	0
piR-hsa-18045	0	0	0	0	0	3	0	0	0	0
piR-hsa-18052	0	0	0	0	6	0	0	1	0	0
piR-hsa-18061	3	2	0	0	2	2	1	3	3	2
piR-hsa-18065	0	0	0	0	0	2	0	0	0	0
piR-hsa-18071	2979	1116	596	1567	835	2919	3814	873	1188	1379
piR-hsa-18171	1	0	4	0	0	0	0	1	2	0
piR-hsa-18173	0	0	0	0	2	0	0	0	0	0
piR-hsa-182	94	36	42	46	81	111	71	88	60	98
piR-hsa-18210	0	2	2	2	3	2	1	3	1	0
piR-hsa-18211	1	2	2	2	1	3	3	0	1	1
piR-hsa-18218	0	1	0	0	0	0	0	1	0	0
piR-hsa-1823	13568	6815	5456	10277	8586	12852	16655	4582	5500	6301
piR-hsa-18246	2	0	0	0	0	1	0	0	0	0
piR-hsa-18278	0	1	0	0	0	0	2	0	0	0
piR-hsa-18285	25	26	14	20	19	41	32	14	12	18
piR-hsa-18286	115	87	51	78	86	171	156	69	57	85
piR-hsa-18287	115	83	60	91	97	180	158	74	55	91
piR-hsa-18288	0	0	0	0	0	1	0	0	1	0
piR-hsa-18305	0	0	0	1	0	0	0	1	0	0
piR-hsa-18329	0	0	0	0	0	2	0	0	0	0
piR-hsa-1834	931	814	789	1096	1186	1299	1645	753	772	954
piR-hsa-18348	170	118	103	162	191	218	263	113	117	157
piR-hsa-18351	1	1	0	0	0	0	0	0	0	0
piR-hsa-18377	0	0	0	0	0	0	0	2	0	0
piR-hsa-18378	1	2	0	0	0	0	0	0	0	0
piR-hsa-18402	0	0	0	0	1	0	0	2	1	2
piR-hsa-18405	0	0	0	0	0	0	0	2	0	0
piR-hsa-18411	0	0	0	2	0	2	0	0	0	0
piR-hsa-18482	0	0	0	0	0	0	0	3	0	1
piR-hsa-1849	4113	5495	4990	6227	5553	6499	8139	3885	5539	3380
piR-hsa-18534	0	0	0	1	0	0	1	0	0	0
piR-hsa-18572	0	0	0	0	0	0	2	0	0	0
piR-hsa-1861	5	0	1	1	0	1	4	0	0	1
piR-hsa-18641	0	0	0	2	0	0	0	0	0	0
piR-hsa-18645	2	0	0	0	0	3	1	0	0	0
piR-hsa-18653	0	1	1	3	0	2	2	2	4	1
piR-hsa-18677	1	0	1	1	1	0	0	0	1	1
piR-hsa-18686	0	0	0	0	0	0	0	0	2	0
piR-hsa-187	0	0	0	0	0	1	0	2	0	0
piR-hsa-1872	8	8	6	14	14	11	10	26	14	7
piR-hsa-1873	7	13	22	31	30	21	20	48	22	16
piR-hsa-1878	0	0	0	2	0	0	0	0	0	0
piR-hsa-18791	0	0	0	0	0	2	0	0	0	2
piR-hsa-18827	0	0	0	0	0	0	0	2	0	0
piR-hsa-18837	0	0	0	0	0	2	0	0	2	0
piR-hsa-18840	0	0	0	0	0	0	0	0	3	1
piR-hsa-18850	0	0	0	1	0	0	0	0	5	0
piR-hsa-18851	0	0	0	1	0	0	0	0	7	0
piR-hsa-18855	0	0	0	0	0	0	1	4	0	0
piR-hsa-18860	99	86	59	103	148	152	126	77	86	113
piR-hsa-18905	2	0	0	2	2	4	3	5	0	1
piR-hsa-18961	0	0	0	0	0	2	0	0	0	0
piR-hsa-18994	2	0	0	0	0	0	1	0	0	2
piR-hsa-19076	43	34	14	32	47	66	44	60	84	41
piR-hsa-19086	1	0	0	0	0	1	0	0	1	0
piR-hsa-19090	6	3	0	3	4	7	5	9	5	3
piR-hsa-19101	0	4	0	0	0	0	0	0	0	0
piR-hsa-19141	0	0	0	0	2	0	0	0	0	0
piR-hsa-19145	1	0	1	1	1	2	1	0	0	2
piR-hsa-19170	1	1	1	4	3	2	5	2	4	1
piR-hsa-19192	0	0	0	0	0	0	0	1	3	0
piR-hsa-19201	6	3	3	8	5	10	9	15	10	9
piR-hsa-19205	0	1	0	0	2	0	0	1	1	1
piR-hsa-19207	14	26	12	18	24	45	30	33	41	28
piR-hsa-19208	1	1	0	0	2	0	4	3	3	0
piR-hsa-19209	1	0	0	2	3	3	1	4	0	3
piR-hsa-19226	0	0	0	0	0	3	0	0	0	0
piR-hsa-19227	3	0	0	0	0	1	0	1	2	0
piR-hsa-19268	0	0	0	0	0	0	1	1	0	0
piR-hsa-1933	0	0	0	1	0	1	0	0	0	1
piR-hsa-19334	0	0	0	0	0	0	0	0	0	2
piR-hsa-19401	0	0	0	0	0	0	0	2	0	0
piR-hsa-19422	1	0	0	0	6	2	0	0	1	0
piR-hsa-1944	466	506	502	656	587	782	932	449	444	558
piR-hsa-19457	0	0	0	2	0	0	0	0	0	0
piR-hsa-19468	1	0	1	0	0	0	0	0	0	0
piR-hsa-19518	0	0	0	0	2	0	0	2	0	0
piR-hsa-19526	0	1	0	0	0	0	0	3	1	0
piR-hsa-19546	0	0	0	0	0	0	0	4	0	0
piR-hsa-19650	3	3	1	9	6	6	6	7	14	10
piR-hsa-19663	0	0	0	0	0	0	0	0	2	0
piR-hsa-19746	0	0	0	0	0	2	0	0	0	0
piR-hsa-19803	3	3	0	0	0	0	0	1	0	2
piR-hsa-19848	0	0	0	0	1	0	0	1	0	0
piR-hsa-19849	0	1	0	0	1	0	0	3	0	0
piR-hsa-19880	0	1	0	0	0	1	0	1	0	1
piR-hsa-19881	0	1	0	0	1	0	0	1	1	0
piR-hsa-19885	0	0	1	0	0	2	0	0	0	0
piR-hsa-19915	0	0	0	2	0	0	0	4	2	0
piR-hsa-19916	0	0	0	0	0	0	0	0	0	2
piR-hsa-20070	0	0	0	0	6	2	0	0	0	0
piR-hsa-20081	0	0	0	0	0	0	0	0	2	0
piR-hsa-2009	2	0	0	0	0	0	0	0	0	0
piR-hsa-2014	0	0	0	0	0	0	0	0	2	0
piR-hsa-20140	2	3	1	1	0	0	3	4	1	0
piR-hsa-20161	0	0	0	0	0	0	0	2	0	0
piR-hsa-20230	2	2	2	0	1	0	0	2	2	0
piR-hsa-20266	363	1081	186	354	510	789	422	960	1806	476
piR-hsa-20274	1	0	1	2	3	1	5	2	2	4
piR-hsa-20275	0	3	3	2	4	8	6	3	5	0
piR-hsa-20279	1	1	0	1	1	5	2	2	1	1
piR-hsa-20281	6	6	2	9	8	11	10	14	20	8
piR-hsa-20284	8	3	4	12	9	15	13	12	20	5
piR-hsa-20286	0	1	2	0	0	1	0	0	0	0
piR-hsa-20287	0	0	0	0	0	0	0	2	0	0
piR-hsa-20293	0	0	0	0	0	0	0	0	0	2
piR-hsa-20319	0	0	0	0	1	0	0	0	0	2
piR-hsa-20334	0	0	0	0	0	0	0	0	0	2
piR-hsa-20338	0	0	0	0	0	0	0	2	0	0
piR-hsa-20345	2	5	6	1	4	1	6	2	3	2
piR-hsa-20504	9	4	6	5	4	14	10	3	6	5
piR-hsa-20505	0	0	0	0	0	0	0	0	4	0
piR-hsa-20506	0	2	0	0	0	0	0	0	0	0
piR-hsa-20527	0	0	0	0	2	0	0	0	0	0
piR-hsa-20572	35	27	15	33	50	79	67	58	36	52
piR-hsa-20624	1	0	0	0	0	0	1	0	0	0
piR-hsa-20636	0	0	0	0	0	2	0	1	1	0
piR-hsa-20656	2	2	1	1	2	1	2	0	4	0
piR-hsa-20664	40	45	29	47	54	82	57	64	83	60
piR-hsa-207	0	0	0	0	0	0	0	0	0	4
piR-hsa-20701	0	0	0	0	1	0	1	0	0	1
piR-hsa-2071	0	0	0	0	2	1	0	0	2	0
piR-hsa-2079	0	0	0	0	0	0	0	0	2	0
piR-hsa-2084	9	10	8	12	5	9	14	6	2	12
piR-hsa-20847	0	0	0	0	0	0	0	2	0	0
piR-hsa-20851	4	2	0	0	2	3	1	0	2	1
piR-hsa-20924	0	0	0	2	0	0	0	0	0	0
piR-hsa-20934	0	0	0	0	2	0	0	0	0	1
piR-hsa-20944	0	0	0	1	0	1	0	4	1	1
piR-hsa-20969	0	0	0	0	0	0	0	0	5	0
piR-hsa-20995	3	0	0	0	0	0	0	0	0	0
piR-hsa-21000	11	1	8	4	4	8	6	12	14	10
piR-hsa-21001	3	0	2	1	3	5	1	5	4	2
piR-hsa-21029	0	1	0	0	0	0	1	0	0	1
piR-hsa-21032	0	1	0	0	0	0	0	2	0	1
piR-hsa-21061	0	0	0	0	0	0	0	2	0	0
piR-hsa-21063	0	0	0	0	2	0	0	0	0	0
piR-hsa-21066	0	0	2	0	1	0	0	1	0	0
piR-hsa-2107	91256	71161	45738	374463	227118	110534	273465	156971	277345	131988
piR-hsa-21070	0	0	0	0	0	2	0	0	0	0
piR-hsa-2108	0	0	0	0	0	0	0	2	0	0
piR-hsa-21123	0	0	1	4	1	0	6	0	2	2
piR-hsa-21126	182	115	81	211	191	204	188	131	168	218
piR-hsa-21131	12	4	1	2	21	12	2	3	5	8
piR-hsa-21148	0	0	1	4	1	2	0	12	8	0
piR-hsa-21149	2	0	0	0	0	2	0	0	0	0
piR-hsa-21173	0	0	0	0	0	2	0	0	0	0
piR-hsa-21183	6	0	0	0	0	0	0	6	1	0
piR-hsa-21196	1	0	0	0	0	1	0	0	0	2
piR-hsa-21211	0	0	0	1	0	2	1	0	0	0
piR-hsa-21217	0	0	0	0	2	0	0	2	0	0
piR-hsa-21353	5	2	0	0	3	0	0	2	4	0
piR-hsa-21355	0	0	0	0	0	0	0	2	0	0
piR-hsa-21359	2	3	2	1	0	1	0	3	0	3
piR-hsa-21371	0	0	0	0	0	1	1	0	0	0
piR-hsa-21374	0	0	0	2	0	0	0	0	0	0
piR-hsa-2138	1444	523	440	811	979	1642	1611	568	574	770
piR-hsa-21396	0	0	0	0	0	0	0	0	0	2
piR-hsa-21508	16	14	14	3	4	27	24	7	14	5
piR-hsa-21509	29	26	19	11	12	33	29	16	18	6
piR-hsa-21511	0	0	2	0	0	0	0	0	0	0
piR-hsa-2153	0	2	0	0	1	2	1	0	2	0
piR-hsa-2155	3	4	7	11	8	16	9	7	22	2
piR-hsa-21632	0	0	0	0	0	0	0	2	1	0
piR-hsa-21634	0	2	0	0	0	0	0	0	0	0
piR-hsa-2166	1	3	4	6	7	5	6	6	2	0
piR-hsa-21663	0	0	0	0	0	0	0	0	0	4
piR-hsa-21688	0	0	0	0	0	0	0	0	0	2
piR-hsa-21704	0	0	0	0	0	0	0	0	2	0
piR-hsa-21707	17	1	1	0	25	9	3	9	11	17
piR-hsa-21728	0	2	0	0	0	4	0	0	0	0
piR-hsa-21791	0	0	0	2	0	0	0	0	0	0
piR-hsa-21859	8	6	6	19	29	25	10	28	34	24
piR-hsa-21874	0	0	0	0	2	0	0	0	0	0
piR-hsa-21891	0	2	0	0	0	0	0	2	0	0
piR-hsa-2191	0	0	0	1	0	0	1	0	0	0
piR-hsa-21945	0	2	0	0	0	0	3	0	1	1
piR-hsa-21991	1	0	0	1	0	0	1	0	0	0
piR-hsa-21992	0	0	0	0	0	2	1	0	0	0
piR-hsa-21994	0	0	0	1	1	0	0	0	0	2
piR-hsa-22021	1	0	0	0	0	2	0	0	0	0
piR-hsa-22051	0	0	0	0	2	0	0	0	0	2
piR-hsa-22081	0	0	2	0	0	0	0	0	0	0
piR-hsa-22088	0	0	0	0	0	0	4	0	1	0
piR-hsa-22091	6	0	0	0	0	0	0	0	0	0
piR-hsa-22095	0	0	0	0	0	0	0	2	0	0
piR-hsa-22120	0	0	0	0	0	2	0	0	0	0
piR-hsa-22136	1	0	1	1	0	0	3	0	0	0
piR-hsa-22197	1	0	0	0	0	2	0	0	0	0
piR-hsa-22210	0	0	4	0	0	0	0	0	0	0
piR-hsa-22245	0	0	2	0	2	0	0	0	1	0
piR-hsa-22272	2	0	0	0	0	1	5	0	0	1
piR-hsa-22282	0	0	0	1	0	0	1	0	0	0
piR-hsa-22349	2	0	0	0	0	0	0	0	0	0
piR-hsa-2235	5	0	0	5	0	2	0	6	0	4
piR-hsa-22369	1	0	0	0	0	0	1	0	0	0
piR-hsa-22380	0	0	1	0	0	0	1	0	0	0
piR-hsa-22381	38	102	75	63	81	92	78	68	81	124
piR-hsa-22382	37	101	77	66	85	92	82	71	86	124
piR-hsa-22383	0	0	0	0	0	0	0	2	0	0
piR-hsa-22415	24	6	7	17	43	40	33	25	43	30
piR-hsa-22419	0	0	1	1	0	1	0	1	4	0
piR-hsa-22438	0	0	0	0	0	0	2	0	0	0
piR-hsa-225	10	9	5	8	11	17	8	5	7	6
piR-hsa-22547	46	29	17	34	63	67	36	69	84	64
piR-hsa-22589	0	0	0	0	0	2	0	0	0	0
piR-hsa-22635	0	0	0	0	0	0	3	0	0	0
piR-hsa-22645	0	0	0	0	0	2	1	0	0	1
piR-hsa-2265	0	0	0	0	0	0	0	3	0	0
piR-hsa-22665	0	0	0	0	0	0	0	0	0	2
piR-hsa-22698	1	4	0	0	0	0	0	3	2	0
piR-hsa-22708	8	2	4	1	4	5	5	1	0	4
piR-hsa-22760	0	0	0	2	0	0	0	0	0	0
piR-hsa-22843	0	0	1	0	2	0	0	0	0	0
piR-hsa-22852	0	0	0	0	2	0	0	0	0	0
piR-hsa-22891	0	0	0	0	0	2	0	0	0	0
piR-hsa-22892	0	2	0	3	0	0	1	0	0	0
piR-hsa-22905	0	0	0	0	0	1	0	0	2	0
piR-hsa-22915	0	0	0	0	0	2	0	0	0	0
piR-hsa-22964	8	0	0	0	0	0	0	0	2	0
piR-hsa-22975	0	0	1	0	2	3	0	0	0	0
piR-hsa-23085	0	1	1	0	2	0	1	3	0	1
piR-hsa-23087	4	0	4	6	2	5	2	2	5	2
piR-hsa-23102	0	0	1	6	0	0	0	0	0	1
piR-hsa-23114	0	0	0	0	0	0	1	1	0	0
piR-hsa-23123	0	0	0	0	0	2	0	0	2	0
piR-hsa-23137	0	0	0	0	0	0	0	2	0	0
piR-hsa-23160	0	0	0	0	0	0	0	2	0	0
piR-hsa-2319	0	0	0	0	0	0	0	0	0	2
piR-hsa-23209	4839	3864	3412	4245	3936	7282	7488	2351	5881	3606
piR-hsa-23210	1055	552	404	553	544	1566	1667	560	1065	696
piR-hsa-23216	1	3	5	6	1	3	4	3	3	2
piR-hsa-2322	0	0	0	0	0	0	0	0	2	0
piR-hsa-23221	0	0	0	0	0	2	0	0	0	0
piR-hsa-23230	81	27	28	72	25	117	96	46	73	54
piR-hsa-23238	0	0	0	0	0	2	0	0	0	0
piR-hsa-23247	5	1	10	8	3	6	2	1	4	13
piR-hsa-23258	0	0	0	0	0	0	5	0	0	0
piR-hsa-23293	0	1	0	0	0	2	0	0	0	0
piR-hsa-23324	0	1	0	0	1	1	0	1	0	0
piR-hsa-23327	236	73	144	190	344	543	316	235	263	230
piR-hsa-23330	47	13	28	27	27	75	44	21	13	16
piR-hsa-23331	0	2	0	0	0	0	0	0	0	0
piR-hsa-2344	2	1	1	1	2	1	2	4	4	0
piR-hsa-23454	0	0	1	0	0	0	1	1	0	0
piR-hsa-23487	0	0	0	0	0	0	0	0	2	0
piR-hsa-23515	0	0	0	0	0	0	0	0	0	2
piR-hsa-23533	1774	1079	520	619	993	1090	834	1529	693	971
piR-hsa-23534	0	0	0	0	1	2	0	0	0	0
piR-hsa-23555	16	5	5	7	14	30	16	17	1	15
piR-hsa-23558	0	0	0	0	2	0	0	0	2	0
piR-hsa-23566	186	71	120	141	101	157	179	162	180	124
piR-hsa-23573	0	1	0	0	0	2	0	1	0	0
piR-hsa-23574	83	13	33	39	18	46	53	31	62	76
piR-hsa-23583	0	1	0	2	0	1	4	0	3	2
piR-hsa-23588	217	75	101	191	139	319	180	165	174	176
piR-hsa-23595	0	6	5	0	0	1	2	0	1	2
piR-hsa-23617	57	66	17	32	274	289	36	10	44	142
piR-hsa-23621	76	34	45	75	58	118	108	68	63	120
piR-hsa-23637	3	0	0	0	2	5	0	0	2	2
piR-hsa-23638	4	0	0	3	1	7	0	2	2	1
piR-hsa-23643	0	0	1	0	0	1	0	0	1	0
piR-hsa-23655	6	4	8	5	2	9	10	8	1	2
piR-hsa-23656	12	6	5	8	17	23	12	8	7	5
piR-hsa-23662	37	64	7	36	48	28	42	25	71	13
piR-hsa-23671	3	0	1	0	0	0	0	0	0	0
piR-hsa-23672	11	1	4	2	3	11	2	2	5	5
piR-hsa-23693	0	0	0	2	0	0	0	0	0	0
piR-hsa-23706	0	0	0	2	0	0	0	2	0	1
piR-hsa-23768	0	0	0	0	0	0	2	0	0	0
piR-hsa-23786	27452	28018	25421	32158	27266	33940	39351	20924	23626	29443
piR-hsa-238	0	0	0	0	0	0	0	0	2	0
piR-hsa-23818	0	0	0	0	0	0	0	2	0	2
piR-hsa-23821	69	40	54	85	92	127	111	77	58	92
piR-hsa-23822	964	837	706	1229	1319	1772	1605	710	677	785
piR-hsa-23823	89	91	62	123	139	177	154	79	96	96
piR-hsa-23866	0	1	2	0	0	0	0	0	0	0
piR-hsa-23869	6	4	0	7	4	6	7	11	10	5
piR-hsa-23871	0	0	0	0	0	0	2	0	0	0
piR-hsa-23884	590	323	183	424	544	671	619	232	263	461
piR-hsa-23919	14	6	1	5	12	17	13	22	10	11
piR-hsa-23940	8	9	1	1	6	8	13	8	2	9
piR-hsa-23964	3	0	0	0	0	2	0	2	3	1
piR-hsa-23985	0	1	0	0	0	1	0	0	0	0
piR-hsa-23987	0	0	0	1	0	0	0	1	0	0
piR-hsa-23992	1052	861	708	1414	1264	1704	1785	697	893	830
piR-hsa-23999	0	0	1	1	0	0	0	0	1	0
piR-hsa-24016	36	3	5	12	38	22	16	10	23	26
piR-hsa-24085	3	1	0	1	5	2	0	9	0	1
piR-hsa-2409	0	0	0	2	0	0	0	0	5	0
piR-hsa-2412	2	0	0	0	0	0	0	0	0	0
piR-hsa-24143	7	3	1	2	3	9	1	4	0	2
piR-hsa-24171	11	8	4	10	6	4	13	7	6	2
piR-hsa-24173	3	15	10	7	24	14	16	16	16	5
piR-hsa-24229	0	2	0	1	0	1	0	0	1	0
piR-hsa-24251	0	0	0	0	2	0	0	0	0	0
piR-hsa-24262	0	1	0	0	1	1	0	1	0	0
piR-hsa-24268	0	2	0	0	0	2	1	1	1	0
piR-hsa-24303	0	0	0	0	0	0	0	2	0	0
piR-hsa-24351	0	0	0	0	0	2	0	0	0	0
piR-hsa-24360	3761	1420	1706	2086	2738	5002	5184	3155	3111	4597
piR-hsa-24368	1	0	0	0	2	0	0	0	0	0
piR-hsa-24456	0	0	1	0	0	0	0	0	0	1
piR-hsa-245	0	0	0	0	0	2	0	0	0	0
piR-hsa-24582	0	0	0	0	0	2	0	0	0	0
piR-hsa-24592	0	0	0	0	0	2	0	0	0	0
piR-hsa-2467	2	0	1	0	0	0	0	1	0	2
piR-hsa-24680	52	5	12	22	11	50	24	19	55	37
piR-hsa-24684	5396	4932	3787	15760	16474	7218	12487	10610	7749	6478
piR-hsa-24771	0	0	0	1	1	0	0	1	0	0
piR-hsa-24772	1	0	0	0	0	1	0	0	1	0
piR-hsa-24775	3171	2102	1551	3108	2400	3920	5703	1609	1883	2023
piR-hsa-24796	1	0	0	0	0	1	0	0	0	0
piR-hsa-24832	0	0	0	1	0	0	0	2	0	0
piR-hsa-24838	0	1	1	0	1	1	0	0	2	6
piR-hsa-24853	0	0	0	0	0	0	2	0	0	0
piR-hsa-24854	2	0	0	0	0	0	0	0	0	0
piR-hsa-24855	0	2	0	2	0	0	0	0	0	0
piR-hsa-2487	4	0	0	0	0	2	2	0	0	0
piR-hsa-24909	0	0	0	1	0	1	1	0	2	0
piR-hsa-2491	0	0	0	2	1	2	0	4	0	2
piR-hsa-24974	0	0	0	0	1	1	0	0	0	0
piR-hsa-25024	0	3	0	0	0	0	0	0	0	0
piR-hsa-25155	0	0	2	0	0	0	0	0	0	0
piR-hsa-25179	0	0	0	0	0	0	0	2	0	0
piR-hsa-25207	0	0	0	1	4	4	0	0	0	0
piR-hsa-25208	0	0	0	0	0	0	0	2	1	0
piR-hsa-25258	0	0	0	0	0	0	0	2	0	0
piR-hsa-25274	0	0	0	0	2	0	0	3	0	2
piR-hsa-25351	0	0	0	0	0	0	0	0	0	2
piR-hsa-25440	0	0	0	0	0	4	1	0	0	0
piR-hsa-25469	2	0	0	0	0	0	0	0	0	0
piR-hsa-25490	1	0	0	1	0	0	0	0	0	0
piR-hsa-255	0	0	0	0	2	0	0	0	0	0
piR-hsa-25500	0	0	0	0	0	2	0	0	0	0
piR-hsa-25510	1	1	1	3	2	0	0	0	5	9
piR-hsa-25514	0	0	0	0	0	0	0	4	0	0
piR-hsa-25537	0	0	0	0	3	0	0	0	0	0
piR-hsa-25541	0	0	0	0	0	0	2	0	0	0
piR-hsa-25553	0	0	0	0	0	1	1	0	0	0
piR-hsa-2558	1	0	0	0	0	1	0	1	2	0
piR-hsa-25614	3	2	1	0	1	0	0	0	3	0
piR-hsa-25635	0	0	0	0	0	2	0	0	0	0
piR-hsa-25656	1	0	0	0	0	0	1	0	1	0
piR-hsa-25669	0	2	0	0	0	0	0	0	0	0
piR-hsa-25672	1	1	1	0	3	0	3	1	2	1
piR-hsa-25705	0	2	0	0	0	0	0	2	1	1
piR-hsa-25759	0	0	0	0	0	2	0	0	0	0
piR-hsa-25782	788	237	381	883	1174	1896	1073	969	1598	916
piR-hsa-25783	2491	571	859	1540	1486	4317	1989	1522	2125	1309
piR-hsa-25811	0	0	0	0	0	0	0	2	0	0
piR-hsa-2583	0	0	2	0	0	0	0	0	0	0
piR-hsa-25888	0	0	0	0	0	3	0	0	0	0
piR-hsa-25960	2	2	2	2	0	3	4	6	7	3
piR-hsa-25961	0	0	0	0	0	0	2	0	0	0
piR-hsa-2600	0	0	0	0	2	1	2	2	0	1
piR-hsa-26038	0	0	0	0	0	0	0	3	0	0
piR-hsa-26039	86111	33546	28826	40089	51381	107936	108870	51704	45915	64300
piR-hsa-26050	0	0	0	0	1	0	0	2	0	1
piR-hsa-26057	0	0	0	0	0	2	0	0	0	0
piR-hsa-26080	0	0	0	0	0	2	0	0	0	0
piR-hsa-26165	0	0	0	1	4	1	1	0	0	1
piR-hsa-2618	0	0	0	0	0	4	0	0	0	0
piR-hsa-2621	0	4	1	0	1	0	0	5	1	0
piR-hsa-26301	0	0	0	0	1	1	0	1	0	0
piR-hsa-26339	0	0	0	0	0	4	0	0	0	0
piR-hsa-2635	0	0	0	1	0	0	1	0	0	0
piR-hsa-26371	93	58	25	80	106	231	184	60	58	97
piR-hsa-26392	0	0	1	0	1	0	0	0	0	0
piR-hsa-26441	38	5	2	16	2	32	12	8	8	21
piR-hsa-2645	3	11	10	16	10	7	13	3	11	13
piR-hsa-26468	1	4	1	0	1	2	4	2	2	2
piR-hsa-26478	0	0	0	0	0	0	0	2	0	0
piR-hsa-26489	0	0	0	0	3	0	0	0	0	0
piR-hsa-26491	3	3	6	5	6	1	8	6	7	4
piR-hsa-26496	0	0	0	2	0	0	0	0	0	0
piR-hsa-26498	0	0	2	0	0	0	2	0	0	0
piR-hsa-2651	0	0	0	0	0	0	0	3	0	0
piR-hsa-26522	4	0	0	0	1	0	2	0	4	5
piR-hsa-26523	20	1	1	15	1	18	18	2	11	25
piR-hsa-26524	34	2	8	17	4	40	19	6	14	30
piR-hsa-26525	358	23	5	317	30	249	193	103	134	297
piR-hsa-26526	7	0	2	16	2	9	15	10	6	12
piR-hsa-26527	86	5	7	147	21	103	104	48	55	137
piR-hsa-26529	0	0	0	0	0	2	0	0	0	1
piR-hsa-26530	9	2	1	29	3	16	15	9	7	12
piR-hsa-26543	24	18	16	24	24	44	23	30	42	29
piR-hsa-26549	2	0	0	0	0	0	0	0	0	0
piR-hsa-26570	46	1	5	52	16	45	29	29	8	55
piR-hsa-26582	2	3	6	12	2	3	12	2	2	0
piR-hsa-26602	0	0	0	4	0	2	0	0	0	0
piR-hsa-26606	97	4	2	71	3	81	51	39	15	79
piR-hsa-26609	2	0	0	0	0	0	0	0	1	0
piR-hsa-26613	0	0	4	0	0	0	0	0	0	0
piR-hsa-26659	0	0	0	0	0	0	0	0	0	2
piR-hsa-26671	2	4	0	0	2	2	4	2	2	1
piR-hsa-26686	2941	1498	1343	1972	1544	3890	2205	1134	1204	853
piR-hsa-26729	1	1	0	3	0	0	1	0	1	0
piR-hsa-26747	21	11	10	15	10	12	12	22	11	14
piR-hsa-26754	6	3	3	4	5	13	7	9	4	5
piR-hsa-26758	2	0	0	1	0	5	2	2	0	0
piR-hsa-26774	0	2	1	0	0	0	0	0	0	0
piR-hsa-26803	187	228	139	206	190	256	302	139	238	191
piR-hsa-26818	3	0	1	10	14	10	7	8	15	2
piR-hsa-26819	11	11	18	22	25	27	24	12	24	15
piR-hsa-26825	3	1	0	0	2	2	6	0	3	3
piR-hsa-26844	0	0	0	1	0	0	0	0	1	0
piR-hsa-26872	492	171	137	381	213	603	441	413	309	211
piR-hsa-26884	0	0	0	2	0	0	0	0	0	0
piR-hsa-26901	0	0	0	1	1	1	1	1	0	1
piR-hsa-26912	0	0	0	0	0	0	1	0	1	0
piR-hsa-26925	21	4	3	11	8	31	16	26	9	7
piR-hsa-26940	466	12	152	681	114	751	37	14	189	12
piR-hsa-26946	1	3	2	1	6	10	1	4	5	3
piR-hsa-26947	0	0	1	1	0	0	2	1	0	1
piR-hsa-2695	0	1	1	1	2	2	0	0	0	0
piR-hsa-2700	0	0	0	0	2	0	0	4	1	0
piR-hsa-27001	1	0	0	0	0	0	2	0	0	0
piR-hsa-2701	0	0	0	0	3	0	0	3	0	6
piR-hsa-27017	0	0	0	2	1	0	0	0	0	0
piR-hsa-27022	0	0	0	0	0	0	0	1	1	0
piR-hsa-27024	0	0	0	1	1	1	2	1	1	1
piR-hsa-2703	0	0	0	0	3	0	0	2	2	0
piR-hsa-27047	7	4	4	6	10	18	14	6	17	9
piR-hsa-27065	16	5	7	26	9	11	19	15	17	24
piR-hsa-27082	0	0	0	0	0	2	0	0	0	0
piR-hsa-2710	0	0	0	0	1	0	0	1	2	0
piR-hsa-27101	0	0	0	0	0	0	2	0	0	0
piR-hsa-27114	0	0	0	1	0	1	0	0	0	0
piR-hsa-27124	596	140	131	482	296	629	466	624	524	443
piR-hsa-27133	294	52	26	66	74	91	108	100	102	147
piR-hsa-27134	500	65	51	242	174	278	357	425	382	400
piR-hsa-27136	0	0	0	0	2	2	0	1	0	0
piR-hsa-27138	208	27	21	85	113	127	154	153	137	155
piR-hsa-27139	493	154	240	454	396	431	536	483	415	448
piR-hsa-27140	1220	570	674	1933	3506	1262	1687	1195	1531	1160
piR-hsa-27159	2	0	0	0	0	0	0	0	0	0
piR-hsa-27167	0	0	0	0	0	1	0	1	0	0
piR-hsa-272	0	0	0	0	0	0	0	0	0	2
piR-hsa-27201	0	1	2	1	0	0	0	3	2	0
piR-hsa-27217	0	0	0	0	0	2	1	0	0	0
piR-hsa-27222	39	30	29	36	32	53	70	8	9	26
piR-hsa-27226	6	0	0	3	6	5	3	5	6	4
piR-hsa-27259	2	0	0	0	0	0	0	0	0	0
piR-hsa-27278	1	4	0	0	6	9	0	2	0	0
piR-hsa-27283	868	537	411	569	715	1064	1283	421	358	485
piR-hsa-2734	0	0	0	2	0	0	0	0	0	0
piR-hsa-27361	0	0	0	0	0	0	0	0	1	1
piR-hsa-27398	1	0	0	0	2	1	0	0	4	2
piR-hsa-27464	0	0	0	0	0	0	0	0	0	4
piR-hsa-27480	0	0	1	2	0	0	0	0	0	0
piR-hsa-27489	27	6	10	34	17	48	56	26	30	26
piR-hsa-27490	4	1	0	3	35	41	4	2	9	15
piR-hsa-27491	2	0	0	5	15	7	5	1	7	4
piR-hsa-27492	6	1	0	7	23	16	4	3	12	9
piR-hsa-2750	18	10	12	8	19	21	11	37	29	6
piR-hsa-27513	1	0	0	4	2	5	3	1	1	1
piR-hsa-27516	0	0	0	0	0	0	0	2	0	0
piR-hsa-27531	0	1	0	0	0	0	0	0	1	0
piR-hsa-27615	11	24	23	24	24	18	40	13	23	22
piR-hsa-27622	111568	103833	96313	444307	327325	142723	265958	158214	262408	131387
piR-hsa-27623	1099	324	267	1638	1553	1161	1494	1284	1556	1213
piR-hsa-27640	2	0	2	0	0	3	0	0	2	2
piR-hsa-27671	0	0	0	0	1	0	0	0	0	4
piR-hsa-2770	0	0	2	0	0	0	0	0	1	0
piR-hsa-27727	0	1	0	0	2	0	0	0	0	0
piR-hsa-2784	0	0	0	0	0	2	0	0	0	0
piR-hsa-27851	0	0	0	2	2	1	2	2	1	1
piR-hsa-27853	2	0	0	7	3	3	1	2	12	6
piR-hsa-2790	7	4	7	4	7	17	10	7	10	4
piR-hsa-27962	0	1	0	0	0	0	1	0	0	0
piR-hsa-2797	0	2	0	0	0	2	0	0	0	0
piR-hsa-27972	2	0	0	0	0	0	0	0	0	0
piR-hsa-27983	0	0	0	0	0	2	0	0	0	0
piR-hsa-2801	3	0	0	1	0	1	1	3	1	0
piR-hsa-28019	2429	1588	954	1507	1847	2484	3559	834	788	935
piR-hsa-2802	2	0	0	0	0	0	0	0	0	0
piR-hsa-28022	0	0	0	0	0	2	0	0	0	0
piR-hsa-28030	0	2	0	0	0	0	0	0	0	0
piR-hsa-2805	0	0	0	0	0	0	0	2	0	0
piR-hsa-28065	0	0	2	0	0	0	0	0	0	0
piR-hsa-28117	1	5	5	2	4	2	6	0	0	8
piR-hsa-28126	0	0	0	0	0	0	0	0	2	0
piR-hsa-28160	0	4	0	0	0	0	0	0	0	0
piR-hsa-28175	1	1	0	0	1	2	1	0	1	0
piR-hsa-28187	320	326	144	365	391	575	574	349	365	686
piR-hsa-28188	417	369	192	493	502	805	699	471	459	849
piR-hsa-28189	448	376	214	568	674	1100	763	512	539	955
piR-hsa-28205	4	6	1	1	4	7	4	2	2	0
piR-hsa-28209	4	0	0	2	1	2	6	2	1	1
piR-hsa-28210	3	1	0	1	4	1	3	1	3	1
piR-hsa-28211	2	0	0	0	0	0	4	0	4	0
piR-hsa-28242	0	0	1	0	0	0	0	0	1	0
piR-hsa-28299	99	77	67	89	153	103	122	75	90	101
piR-hsa-28318	405	152	99	163	192	389	405	156	142	230
piR-hsa-28319	646	252	157	275	288	647	671	224	232	361
piR-hsa-28331	4	9	6	2	9	4	5	9	11	1
piR-hsa-28338	2	0	0	1	2	1	4	5	0	2
piR-hsa-28374	827	149	130	415	854	851	638	834	578	620
piR-hsa-28378	1	1	0	1	1	3	2	0	0	0
piR-hsa-28382	123	73	80	109	265	183	82	302	117	266
piR-hsa-28385	31	25	8	6	87	172	21	8	8	63
piR-hsa-28389	0	0	2	1	0	0	0	1	0	0
piR-hsa-28390	299	79	82	306	647	466	327	393	242	408
piR-hsa-28391	735	58	29	68	116	206	258	343	211	239
piR-hsa-28392	921	84	61	227	251	433	627	748	555	510
piR-hsa-28393	0	1	0	3	0	0	5	1	2	1
piR-hsa-28394	42	16	3	31	41	24	37	19	23	20
piR-hsa-28397	321	29	31	43	88	91	102	106	72	130
piR-hsa-28398	2466	3432	1310	6364	4713	1959	9809	2702	2805	2556
piR-hsa-28401	226	33	19	54	90	71	105	106	59	71
piR-hsa-28402	669	60	27	57	97	119	142	123	97	118
piR-hsa-28403	718	68	31	68	114	219	273	347	206	230
piR-hsa-28404	935	80	62	233	247	412	624	752	541	510
piR-hsa-28405	2256	423	285	1700	1653	1506	2547	2702	2360	2150
piR-hsa-28406	0	0	0	2	0	2	2	0	0	0
piR-hsa-28407	0	2	1	3	8	3	7	0	0	3
piR-hsa-28409	0	0	2	1	1	2	1	0	1	0
piR-hsa-28419	16	6	1	7	6	4	6	7	9	5
piR-hsa-28421	4	1	3	3	0	4	7	0	2	1
piR-hsa-28467	218	154	137	387	334	345	286	411	313	292
piR-hsa-28472	6	0	2	0	10	6	0	0	0	4
piR-hsa-28478	271	226	160	262	301	347	194	559	331	394
piR-hsa-28487	646	332	304	607	437	855	874	471	429	434
piR-hsa-28488	409	63	133	279	105	339	279	243	309	270
piR-hsa-28509	0	0	2	0	0	0	0	1	0	0
piR-hsa-28511	0	0	0	1	0	0	0	0	0	2
piR-hsa-28513	0	0	0	0	3	0	1	0	0	0
piR-hsa-28514	2	0	0	1	0	1	1	0	0	0
piR-hsa-28515	2	6	6	3	1	8	9	11	5	6
piR-hsa-28521	2	0	1	1	0	4	2	1	1	1
piR-hsa-28525	201	90	86	112	161	160	148	234	181	149
piR-hsa-28532	0	0	0	0	0	0	0	0	0	2
piR-hsa-28539	0	0	0	0	0	0	1	0	0	2
piR-hsa-28542	0	0	1	0	1	0	0	0	0	0
piR-hsa-28570	0	1	1	0	1	2	0	8	1	0
piR-hsa-28586	4	0	0	2	0	0	0	2	0	1
piR-hsa-28590	181	106	78	213	193	192	182	150	172	198
piR-hsa-28593	300	274	184	353	400	523	429	153	182	259
piR-hsa-28610	0	0	0	0	2	7	0	0	0	1
piR-hsa-2862	0	0	0	0	0	0	0	0	0	2
piR-hsa-28629	1937	1105	607	1025	1209	2620	2303	803	896	1517
piR-hsa-28634	241	112	98	87	240	186	99	247	86	171
piR-hsa-28640	0	0	0	0	0	0	1	0	0	1
piR-hsa-28646	12	2	3	5	15	8	5	8	9	6
piR-hsa-28656	0	0	4	0	0	0	0	0	0	0
piR-hsa-28708	1	0	0	0	0	1	3	0	0	0
piR-hsa-28710	0	0	0	0	0	0	0	3	0	0
piR-hsa-28771	0	0	0	2	0	2	0	0	0	0
piR-hsa-28812	10	5	1	5	109	63	3	2	13	63
piR-hsa-28839	45	106	72	59	80	96	85	71	75	130
piR-hsa-28840	34	76	48	54	75	96	74	57	65	94
piR-hsa-28841	126	58	21	54	33	97	45	44	77	51
piR-hsa-28847	88	50	50	84	79	125	126	52	61	65
piR-hsa-28848	156	74	93	133	116	228	231	98	88	117
piR-hsa-28849	274	123	114	206	195	351	351	159	153	198
piR-hsa-28850	310	138	139	279	219	385	406	161	186	195
piR-hsa-28884	0	0	0	1	0	1	0	0	0	0
piR-hsa-28904	0	0	0	0	0	2	0	0	0	0
piR-hsa-28905	1	8	1	4	8	9	4	12	7	3
piR-hsa-28920	0	0	0	0	0	0	0	0	0	2
piR-hsa-28927	0	0	2	0	0	0	0	0	0	0
piR-hsa-28975	0	0	1	0	0	0	1	1	0	4
piR-hsa-28977	2	1	1	1	0	0	0	2	0	0
piR-hsa-29016	2	0	0	0	0	0	0	0	0	0
piR-hsa-29031	0	0	0	0	0	2	0	0	0	0
piR-hsa-29043	1	0	0	1	0	0	0	0	0	0
piR-hsa-29046	0	0	0	0	0	0	0	0	2	0
piR-hsa-29093	0	0	0	0	0	0	2	0	3	0
piR-hsa-29186	0	4	0	2	0	0	3	0	2	2
piR-hsa-29248	1	0	0	0	0	2	0	0	5	0
piR-hsa-29251	0	0	3	4	1	8	0	0	3	5
piR-hsa-29281	1	1	2	0	0	1	0	1	0	0
piR-hsa-29286	0	0	0	0	0	0	0	0	2	0
piR-hsa-29322	0	0	3	0	0	0	0	0	0	0
piR-hsa-29382	0	0	0	0	4	0	0	0	0	0
piR-hsa-29414	0	1	0	1	0	0	0	0	0	0
piR-hsa-29416	3	6	6	8	11	16	10	8	5	12
piR-hsa-29417	5	5	11	11	12	11	6	10	11	19
piR-hsa-2942	0	0	0	0	0	0	1	0	1	0
piR-hsa-29449	0	0	0	0	0	2	0	0	1	2
piR-hsa-29463	0	0	0	0	0	2	0	0	0	0
piR-hsa-29480	0	0	0	1	0	0	0	0	1	0
piR-hsa-2949	0	0	0	0	0	2	0	0	0	0
piR-hsa-29547	0	0	0	0	0	0	0	0	2	0
piR-hsa-29609	0	0	0	0	0	2	0	4	0	0
piR-hsa-29631	1	1	0	0	0	0	0	0	0	0
piR-hsa-29714	45	42	24	35	40	69	61	30	71	25
piR-hsa-29715	48	44	28	35	52	69	63	33	61	31
piR-hsa-29716	52	38	23	34	45	64	60	26	74	26
piR-hsa-29784	0	0	0	0	0	0	0	0	2	0
piR-hsa-29789	0	0	1	0	1	0	0	0	0	0
piR-hsa-29799	0	0	0	0	0	0	0	1	1	0
piR-hsa-29802	0	0	0	1	0	0	1	0	0	0
piR-hsa-29811	0	0	1	0	3	0	7	2	0	0
piR-hsa-29868	0	0	0	0	0	0	0	2	0	0
piR-hsa-29879	2	0	0	0	0	0	0	0	0	0
piR-hsa-2993	0	0	0	0	2	0	0	0	0	0
piR-hsa-29946	0	0	3	0	0	0	0	0	0	0
piR-hsa-29954	1	0	0	0	0	0	0	1	0	0
piR-hsa-29981	0	0	0	0	2	0	0	0	0	0
piR-hsa-30004	0	0	0	0	0	0	0	4	1	0
piR-hsa-30019	1	3	0	0	2	4	0	0	0	2
piR-hsa-30050	0	0	0	0	0	0	0	0	0	2
piR-hsa-30057	0	0	0	0	0	0	0	2	1	0
piR-hsa-30134	0	0	1	0	0	2	0	1	1	0
piR-hsa-30278	0	0	0	0	0	0	0	2	0	0
piR-hsa-30293	7	0	0	8	2	5	2	2	4	6
piR-hsa-30326	0	0	0	0	0	1	0	0	2	0
piR-hsa-30353	0	0	1	1	1	2	2	0	1	0
piR-hsa-30365	0	0	0	0	2	0	0	0	0	0
piR-hsa-30370	2	0	0	0	0	0	0	0	0	0
piR-hsa-30386	7	0	1	0	3	4	2	0	0	2
piR-hsa-30404	0	0	0	0	2	0	0	0	0	0
piR-hsa-30434	0	0	0	0	0	2	0	0	0	0
piR-hsa-30435	0	1	0	0	0	1	0	0	0	0
piR-hsa-30438	0	0	1	0	0	1	0	0	0	0
piR-hsa-30475	0	0	0	0	0	2	0	0	0	0
piR-hsa-30478	0	0	0	0	0	0	0	0	0	2
piR-hsa-30486	1	1	1	0	0	0	2	4	0	3
piR-hsa-30487	0	0	0	0	0	0	0	0	4	0
piR-hsa-30488	1	0	0	0	0	2	0	2	0	0
piR-hsa-30489	4	0	0	0	1	3	0	10	0	0
piR-hsa-30505	0	0	0	0	0	0	1	0	0	2
piR-hsa-30514	0	0	0	0	0	0	0	2	0	0
piR-hsa-30560	0	0	0	0	0	1	1	0	0	0
piR-hsa-30580	0	0	0	0	0	2	0	0	0	0
piR-hsa-3059	0	0	0	1	2	1	0	2	0	0
piR-hsa-30604	0	1	0	0	0	0	0	0	0	1
piR-hsa-30633	0	0	0	0	3	2	0	0	0	0
piR-hsa-30636	6	2	0	0	3	2	2	6	4	0
piR-hsa-30646	0	0	0	0	0	2	0	0	0	0
piR-hsa-30658	0	0	0	0	0	0	0	1	1	2
piR-hsa-30666	3	1	1	2	2	0	1	2	3	0
piR-hsa-30676	1	0	0	1	1	0	1	1	3	0
piR-hsa-30682	0	0	0	0	0	0	0	0	0	4
piR-hsa-30713	4	0	0	0	3	2	1	1	2	1
piR-hsa-30714	3	1	1	3	4	4	3	7	5	7
piR-hsa-30715	31	18	14	28	30	51	39	47	58	25
piR-hsa-30729	0	0	0	0	0	2	0	0	0	0
piR-hsa-30734	2	2	0	0	0	1	0	0	2	0
piR-hsa-30749	0	0	0	0	0	2	2	0	0	0
piR-hsa-30765	0	2	0	0	0	0	0	0	0	0
piR-hsa-30807	4	6	2	4	6	7	7	5	9	7
piR-hsa-30841	0	0	0	0	0	0	0	0	2	0
piR-hsa-30850	2	0	0	0	0	0	0	0	0	0
piR-hsa-30862	0	0	2	0	0	0	0	0	0	0
piR-hsa-3088	0	0	0	0	0	0	0	2	0	0
piR-hsa-30929	0	0	0	0	0	1	0	0	1	0
piR-hsa-30977	0	0	0	0	0	0	0	2	0	0
piR-hsa-30978	0	4	1	9	5	8	2	10	6	3
piR-hsa-31047	0	0	0	2	0	0	0	0	0	0
piR-hsa-31065	0	0	0	2	0	0	0	0	1	0
piR-hsa-31071	0	0	0	0	0	0	0	0	0	2
piR-hsa-31135	3	0	0	0	0	1	0	0	0	1
piR-hsa-31179	1	0	1	2	2	0	1	1	2	2
piR-hsa-31237	11	2	6	5	39	9	7	5	11	12
piR-hsa-31238	16	17	12	13	640	80	16	6	79	127
piR-hsa-31280	0	0	0	0	2	2	0	0	1	0
piR-hsa-31303	0	0	0	1	0	0	0	1	0	0
piR-hsa-31318	3	1	0	0	2	0	0	0	1	1
piR-hsa-31338	0	0	0	0	0	0	0	3	0	0
piR-hsa-31345	0	0	0	3	0	0	0	0	4	3
piR-hsa-31406	2	3	2	1	0	2	1	3	0	1
piR-hsa-31420	0	0	0	0	0	0	2	0	0	0
piR-hsa-31440	0	0	0	0	3	0	0	0	0	0
piR-hsa-31545	0	1	0	1	1	0	0	2	1	0
piR-hsa-31553	2	0	0	1	0	1	1	0	2	6
piR-hsa-31608	0	0	0	1	0	0	0	2	0	0
piR-hsa-31616	0	0	0	0	2	0	0	0	0	0
piR-hsa-317	473	520	508	643	598	777	939	446	446	563
piR-hsa-31726	9	6	3	7	13	19	19	3	6	12
piR-hsa-31766	1	2	0	0	2	2	2	0	4	4
piR-hsa-3178	25916	25710	23466	29298	25512	31112	35988	18984	21093	26452
piR-hsa-31782	0	2	0	0	0	0	0	0	0	0
piR-hsa-31788	1	0	2	0	3	4	0	0	0	2
piR-hsa-31917	0	0	0	3	0	0	0	0	0	0
piR-hsa-31981	1	2	0	0	0	1	0	0	0	0
piR-hsa-3200	3916	3305	2856	3837	4710	4992	5948	2599	2746	3858
piR-hsa-32016	0	0	0	0	1	0	0	0	6	0
piR-hsa-32018	1	0	0	0	0	0	0	1	0	0
piR-hsa-32062	5	7	7	7	3	6	4	0	3	8
piR-hsa-32143	1	0	0	0	0	0	0	1	0	0
piR-hsa-32153	27	14	17	7	63	57	22	4	13	18
piR-hsa-32154	12	11	8	4	38	33	6	6	1	25
piR-hsa-32155	54	31	14	28	41	58	62	23	19	37
piR-hsa-32156	30	14	11	15	25	35	30	9	10	15
piR-hsa-32157	37	40	30	41	42	54	69	36	25	44
piR-hsa-32158	59	22	34	53	60	232	55	36	44	50
piR-hsa-32159	4168	3320	2958	3623	3391	6303	6204	2054	5109	3227
piR-hsa-32161	406	238	231	334	319	691	487	365	582	429
piR-hsa-32163	372	317	272	369	443	524	591	272	270	385
piR-hsa-32165	57	35	26	18	107	91	29	17	18	53
piR-hsa-32166	8	0	0	5	3	9	5	4	1	2
piR-hsa-32167	435	289	301	410	423	923	637	274	581	414
piR-hsa-32169	0	0	0	0	0	2	0	0	0	0
piR-hsa-32170	181	106	84	203	201	191	174	134	159	191
piR-hsa-32172	548	636	478	697	798	789	1009	373	452	656
piR-hsa-32174	6	3	1	0	2	6	2	0	0	0
piR-hsa-32176	13	5	4	11	13	12	11	10	17	17
piR-hsa-32177	2	4	2	0	2	4	0	3	0	6
piR-hsa-32180	132	162	122	203	210	206	287	86	112	158
piR-hsa-32181	2	4	2	2	0	6	2	0	2	2
piR-hsa-32182	487	362	360	473	465	1046	742	325	653	461
piR-hsa-32184	1	7	2	0	14	15	0	4	2	10
piR-hsa-32185	4	4	0	2	2	4	0	0	2	4
piR-hsa-32187	191	186	179	270	261	488	298	132	230	242
piR-hsa-32192	6	7	2	4	2	8	2	0	2	3
piR-hsa-32194	27	21	8	8	92	88	20	11	20	40
piR-hsa-32195	728	397	352	447	455	1138	1147	499	925	609
piR-hsa-32196	34	45	52	60	43	62	100	27	37	33
piR-hsa-32198	112	51	61	95	127	165	205	103	113	195
piR-hsa-32199	54	24	31	47	74	90	103	50	59	106
piR-hsa-32201	18	12	10	8	27	48	9	8	9	24
piR-hsa-32207	8	8	1	5	18	15	0	4	5	9
piR-hsa-32213	0	1	2	0	0	3	0	0	0	2
piR-hsa-32220	13	4	3	3	10	7	18	2	4	3
piR-hsa-32221	11	2	3	1	0	6	4	0	0	1
piR-hsa-3223	0	0	1	1	1	0	0	0	0	0
piR-hsa-32236	67	29	23	31	35	93	78	32	55	25
piR-hsa-32252	2	0	4	8	4	11	7	0	2	4
piR-hsa-32256	8	11	14	27	16	24	24	6	10	16
piR-hsa-32260	57	52	42	80	76	80	104	35	48	51
piR-hsa-32280	4	0	0	4	2	5	6	0	0	2
piR-hsa-32298	7	0	0	3	2	2	3	0	0	0
piR-hsa-32299	19	0	1	1	2	4	3	2	1	0
piR-hsa-32375	4	1	1	5	4	5	12	1	2	2
piR-hsa-32396	0	0	2	0	0	0	0	0	0	0
piR-hsa-324	92	53	67	116	102	179	162	44	118	53
piR-hsa-32492	4	0	0	0	0	0	0	0	0	0
piR-hsa-32496	0	0	0	1	3	0	2	3	0	0
piR-hsa-325	40	35	20	29	36	70	39	46	55	27
piR-hsa-32504	0	0	0	0	0	0	0	2	0	0
piR-hsa-32506	2	1	3	1	13	4	4	4	6	5
piR-hsa-32513	2	0	0	0	0	0	0	0	0	0
piR-hsa-3252	0	0	0	0	1	1	0	0	0	0
piR-hsa-32522	5	3	4	5	3	7	8	2	5	1
piR-hsa-32538	0	0	0	0	2	0	2	0	0	0
piR-hsa-32580	153	64	69	141	112	221	216	132	124	148
piR-hsa-32585	7	2	2	7	2	9	7	7	0	3
piR-hsa-32588	2	0	0	0	0	2	2	0	0	0
piR-hsa-32591	11	5	1	4	3	12	3	1	14	2
piR-hsa-32636	0	0	0	0	0	0	2	0	0	0
piR-hsa-32641	4	2	1	0	7	15	4	1	3	10
piR-hsa-32658	6	0	1	2	0	7	0	10	2	0
piR-hsa-32691	2	0	0	0	0	0	0	0	0	0
piR-hsa-3270	0	0	0	0	0	0	0	0	0	2
piR-hsa-32724	0	0	0	1	0	0	0	1	1	0
piR-hsa-32750	1	0	0	0	0	1	1	1	1	1
piR-hsa-32765	36	9	9	21	31	37	36	10	9	14
piR-hsa-32768	0	0	0	0	2	2	0	0	0	0
piR-hsa-32800	0	0	0	0	1	1	0	2	0	3
piR-hsa-3337	0	2	0	2	0	1	6	6	1	0
piR-hsa-3379	0	0	0	0	0	0	0	2	0	0
piR-hsa-3386	0	0	0	0	0	0	2	0	0	0
piR-hsa-3391	5	16	1	7	6	16	10	14	9	20
piR-hsa-3405	337	74	78	97	165	509	166	555	88	141
piR-hsa-3420	3	1	0	0	0	0	0	0	1	0
piR-hsa-3426	0	0	0	0	1	0	0	0	1	0
piR-hsa-3442	0	0	0	0	0	0	0	0	2	0
piR-hsa-3463	0	0	0	0	0	2	0	0	0	0
piR-hsa-3541	0	0	1	1	0	0	0	2	0	0
piR-hsa-3586	23	8	7	13	12	26	15	28	19	15
piR-hsa-3587	2	1	0	0	0	3	0	0	2	1
piR-hsa-3610	3	0	0	0	0	0	0	0	0	0
piR-hsa-3616	3	2	8	4	199	6	3	5	21	49
piR-hsa-3645	26	13	17	17	46	36	23	37	39	35
piR-hsa-3651	2	0	0	0	0	0	0	0	0	0
piR-hsa-3686	0	0	0	0	0	0	2	0	0	0
piR-hsa-3706	1	0	1	6	4	2	6	9	8	3
piR-hsa-3808	0	0	0	2	0	0	0	0	0	0
piR-hsa-3851	0	0	0	0	0	0	0	2	0	0
piR-hsa-3918	0	0	0	0	0	0	0	0	0	2
piR-hsa-3961	0	2	0	0	0	0	0	0	0	0
piR-hsa-3985	0	0	0	2	0	4	0	0	2	0
piR-hsa-3998	0	3	0	1	0	1	0	1	0	0
piR-hsa-40	2	0	0	0	0	0	0	0	0	0
piR-hsa-4005	0	0	0	0	0	0	0	4	0	0
piR-hsa-4019	0	0	0	0	0	0	0	0	0	2
piR-hsa-402	0	0	0	0	0	0	0	0	0	2
piR-hsa-4026	0	0	0	0	2	0	0	0	1	0
piR-hsa-4047	13	16	7	5	5	11	10	11	15	15
piR-hsa-4048	9	8	5	3	1	8	7	7	11	7
piR-hsa-4052	0	0	0	0	1	0	0	0	0	1
piR-hsa-4055	0	0	0	0	0	2	0	0	0	0
piR-hsa-4059	0	0	2	0	1	0	0	2	0	0
piR-hsa-4083	0	0	0	0	0	0	0	0	2	0
piR-hsa-4134	0	2	0	0	0	0	0	0	0	1
piR-hsa-426	120	49	55	134	248	263	220	154	151	114
piR-hsa-4275	5	0	6	1	5	6	9	3	4	4
piR-hsa-4369	1	1	0	0	1	0	0	3	0	7
piR-hsa-4398	0	0	0	0	0	2	0	0	0	0
piR-hsa-442	5	7	1	2	0	0	2	3	6	0
piR-hsa-4447	0	0	0	0	2	0	0	0	0	0
piR-hsa-4469	0	0	0	0	0	0	0	0	0	2
piR-hsa-4516	5	2	0	0	5	0	0	10	5	10
piR-hsa-4520	0	2	0	2	2	1	6	0	2	0
piR-hsa-4612	10	5	2	5	2	10	3	13	10	4
piR-hsa-4624	2	1	0	1	27	9	3	8	17	2
piR-hsa-4649	0	0	0	0	0	2	0	0	0	0
piR-hsa-4681	0	0	0	0	1	1	0	0	0	0
piR-hsa-4741	0	0	0	0	0	0	0	0	2	0
piR-hsa-4746	1	0	0	0	0	0	0	0	0	1
piR-hsa-475	2	0	0	0	0	1	0	0	0	0
piR-hsa-478	3	4	0	1	6	7	2	0	2	4
piR-hsa-4815	11	14	6	6	3	7	6	16	17	7
piR-hsa-4821	2	0	0	0	0	0	0	2	0	0
piR-hsa-4822	0	0	0	0	1	0	2	0	4	0
piR-hsa-4832	0	0	0	0	2	2	0	0	1	0
piR-hsa-4852	0	0	0	0	0	2	0	0	0	0
piR-hsa-4904	0	0	0	4	0	0	0	0	0	0
piR-hsa-493	0	0	0	0	1	1	0	0	0	0
piR-hsa-4931	1	1	0	1	0	3	2	0	1	4
piR-hsa-4938	0	0	1	0	0	0	0	1	0	0
piR-hsa-4945	3	1	0	2	2	4	2	0	0	1
piR-hsa-4947	10	6	0	4	4	10	4	1	5	6
piR-hsa-500	0	0	0	0	2	0	0	0	0	0
piR-hsa-5048	0	0	0	2	0	0	0	0	0	0
piR-hsa-5067	370	40	70	83	84	121	81	72	140	132
piR-hsa-5077	0	0	0	0	0	0	0	2	0	0
piR-hsa-5130	0	0	0	0	0	0	0	1	1	0
piR-hsa-515	467	516	501	645	604	790	946	459	447	575
piR-hsa-5194	1	0	0	0	0	0	0	3	0	1
piR-hsa-5195	0	0	0	2	0	0	0	0	0	0
piR-hsa-5198	0	0	0	0	0	0	0	3	0	0
piR-hsa-5233	0	0	0	2	0	0	0	0	0	0
piR-hsa-525	0	0	0	1	3	0	0	4	2	0
piR-hsa-5277	0	0	0	2	0	1	1	1	0	0
piR-hsa-5293	0	0	0	2	0	0	2	0	1	0
piR-hsa-5294	0	0	0	0	0	2	0	0	2	0
piR-hsa-5300	1	4	4	1	5	2	2	5	9	7
piR-hsa-5301	7	7	0	3	5	10	5	12	10	4
piR-hsa-5303	4	5	0	1	1	3	2	8	4	4
piR-hsa-5304	1	0	1	0	1	2	0	1	2	1
piR-hsa-5305	0	0	2	0	2	0	0	0	0	0
piR-hsa-5342	0	0	0	1	0	10	0	0	0	0
piR-hsa-5360	0	3	0	1	0	1	7	1	0	2
piR-hsa-5361	1	0	0	1	0	0	0	0	0	0
piR-hsa-5364	0	0	0	0	0	0	0	0	0	2
piR-hsa-5370	141	56	211	263	255	249	257	270	256	357
piR-hsa-5411	0	1	0	2	0	2	2	4	1	1
piR-hsa-5426	0	0	2	3	3	3	1	9	3	1
piR-hsa-5444	0	0	0	0	0	0	2	0	1	0
piR-hsa-547	1	0	0	0	0	0	0	0	1	0
piR-hsa-548	0	0	0	0	3	0	0	0	0	1
piR-hsa-5505	0	1	0	4	3	0	2	5	5	1
piR-hsa-5506	1	1	0	0	0	2	0	0	1	0
piR-hsa-5588	2	0	0	0	1	4	0	0	0	0
piR-hsa-5702	0	0	0	0	0	0	2	0	0	0
piR-hsa-572	0	0	1	0	0	1	0	0	0	0
piR-hsa-5744	0	0	2	1	1	1	0	0	0	0
piR-hsa-5749	0	0	4	0	2	2	3	4	0	2
piR-hsa-5766	0	0	0	0	0	2	0	0	0	0
piR-hsa-5770	392	56	60	99	161	373	192	148	161	133
piR-hsa-5885	0	2	0	0	0	2	0	1	0	0
piR-hsa-5889	0	0	0	0	0	0	0	2	0	0
piR-hsa-5934	18	8	4	24	24	35	19	17	29	18
piR-hsa-5938	288674	349777	293228	1148547	870461	473813	922687	459075	665801	494702
piR-hsa-5939	478	73	157	252	71	251	195	211	324	355
piR-hsa-5958	0	1	0	0	2	0	0	0	0	0
piR-hsa-5991	0	0	0	0	0	2	0	0	0	0
piR-hsa-6004	0	0	0	0	0	0	0	0	0	2
piR-hsa-6025	0	0	0	2	0	0	0	0	0	0
piR-hsa-6030	0	0	0	0	0	2	0	0	0	0
piR-hsa-6038	2	0	4	0	3	7	1	2	0	1
piR-hsa-6056	3	1	1	0	0	1	0	0	0	0
piR-hsa-6100	0	0	0	0	0	2	0	0	0	0
piR-hsa-6105	37	13	5	23	16	35	38	40	39	20
piR-hsa-6113	0	0	0	1	1	0	0	0	1	1
piR-hsa-6143	0	0	0	2	1	0	0	2	0	0
piR-hsa-6144	70	13	28	41	121	188	59	64	61	58
piR-hsa-6145	139	18	80	88	143	228	88	75	91	60
piR-hsa-6146	66	12	28	46	133	187	79	70	73	63
piR-hsa-6147	140	25	134	109	169	248	82	80	77	70
piR-hsa-6148	38	8	14	16	88	142	29	11	27	25
piR-hsa-616	0	0	0	0	0	0	0	0	0	2
piR-hsa-6225	0	0	0	0	3	0	0	0	0	0
piR-hsa-6236	1	5	0	1	0	2	0	2	6	3
piR-hsa-6242	0	2	0	0	0	0	0	0	0	0
piR-hsa-6244	1	0	0	0	0	3	0	1	0	2
piR-hsa-632	0	0	0	0	0	2	0	0	0	0
piR-hsa-6374	4	2	4	5	2	9	12	5	2	3
piR-hsa-6375	5	3	2	8	0	4	6	4	4	5
piR-hsa-6420	0	0	0	0	6	0	0	0	0	0
piR-hsa-6454	0	0	1	0	0	0	0	1	0	0
piR-hsa-6463	116	114	107	135	212	290	145	82	159	103
piR-hsa-6496	3	7	4	12	8	9	5	10	6	5
piR-hsa-6508	0	0	0	2	0	0	0	0	0	0
piR-hsa-6529	0	0	0	0	0	0	0	3	0	0
piR-hsa-6541	2	0	0	0	0	0	0	0	0	0
piR-hsa-656	0	0	0	1	0	1	1	1	1	3
piR-hsa-6573	2	2	0	0	0	2	1	0	0	0
piR-hsa-6621	0	0	0	0	2	0	0	0	0	0
piR-hsa-6698	0	0	0	2	0	0	0	0	2	0
piR-hsa-672	1	0	0	3	0	2	2	0	2	0
piR-hsa-6727	0	0	4	0	1	0	1	0	2	2
piR-hsa-6736	1	0	0	0	0	0	1	1	0	0
piR-hsa-674	2	0	0	3	3	4	3	0	3	6
piR-hsa-6815	0	2	2	0	0	1	2	0	1	0
piR-hsa-6839	0	2	0	0	1	2	0	0	0	0
piR-hsa-6840	6	1	3	0	11	4	0	2	4	7
piR-hsa-6841	7	3	0	2	12	7	0	1	6	3
piR-hsa-6842	2	0	2	2	11	4	0	2	9	4
piR-hsa-6851	0	0	0	2	0	0	0	0	0	0
piR-hsa-6862	2	1	1	0	0	2	2	0	2	2
piR-hsa-6898	0	2	0	0	0	0	0	0	0	4
piR-hsa-691	0	0	0	0	0	2	0	0	0	0
piR-hsa-6911	0	0	0	0	0	0	2	0	0	0
piR-hsa-6923	0	0	0	0	0	0	0	2	0	2
piR-hsa-6927	0	0	0	2	0	0	0	0	0	0
piR-hsa-6934	0	0	0	0	0	1	0	0	1	0
piR-hsa-6998	2	0	0	0	0	0	0	0	0	0
piR-hsa-702	0	0	1	0	0	0	0	0	0	4
piR-hsa-7082	0	0	0	0	0	0	0	1	1	1
piR-hsa-7104	0	1	2	1	0	4	1	3	5	3
piR-hsa-7116	16	17	8	11	31	49	27	38	18	34
piR-hsa-716	2	0	0	0	0	0	0	0	0	0
piR-hsa-7164	10	14	8	7	24	14	28	21	39	19
piR-hsa-7190	0	0	2	0	0	0	0	0	0	0
piR-hsa-7201	11	5	11	9	38	8	5	5	18	18
piR-hsa-7207	0	0	0	0	2	0	0	0	0	0
piR-hsa-7221	3	7	4	4	3	5	1	3	4	3
piR-hsa-7238	5	1	0	0	4	3	0	3	1	0
piR-hsa-7239	154	20	56	105	43	123	93	51	126	163
piR-hsa-7241	0	1	1	0	0	2	0	0	3	0
piR-hsa-7244	1	3	0	4	1	6	1	2	2	3
piR-hsa-7258	0	0	0	0	0	0	0	0	2	0
piR-hsa-7270	0	0	0	0	0	0	0	1	0	2
piR-hsa-7271	0	0	0	0	0	0	0	0	0	2
piR-hsa-7323	0	0	0	0	0	0	0	0	0	2
piR-hsa-7327	3	0	1	0	2	0	1	0	0	0
piR-hsa-7336	0	0	0	0	0	0	1	0	0	2
piR-hsa-742	0	0	0	0	0	0	0	0	0	4
piR-hsa-7484	1	0	0	0	0	0	0	1	0	0
piR-hsa-7502	0	0	0	0	0	0	0	2	0	0
piR-hsa-7504	0	1	0	0	0	0	1	0	0	0
piR-hsa-7527	0	0	0	0	0	0	3	0	0	0
piR-hsa-7537	3	1	3	5	3	10	1	12	10	2
piR-hsa-7549	113	40	32	72	91	117	119	51	53	73
piR-hsa-7626	0	0	0	0	0	0	0	2	0	0
piR-hsa-7636	3	0	0	0	0	0	0	0	0	0
piR-hsa-7646	0	1	0	1	0	0	1	3	0	0
piR-hsa-7649	0	3	2	1	4	2	0	2	5	2
piR-hsa-765	0	0	1	1	0	4	0	0	0	0
piR-hsa-766	0	0	1	0	0	0	0	0	0	1
piR-hsa-7671	2	0	0	0	1	0	0	0	0	0
piR-hsa-7672	0	0	0	0	0	0	0	0	0	2
piR-hsa-7695	0	2	2	0	0	0	2	0	0	0
piR-hsa-7724	0	0	0	2	0	0	0	0	0	0
piR-hsa-7809	0	0	1	0	0	2	0	0	0	1
piR-hsa-7813	0	0	0	0	0	1	1	1	0	0
piR-hsa-7849	2	0	0	0	0	0	0	0	0	0
piR-hsa-7852	0	0	0	0	0	0	0	4	0	0
piR-hsa-7855	0	0	0	0	0	0	0	2	0	0
piR-hsa-7890	0	2	0	0	0	0	0	0	0	0
piR-hsa-7892	0	0	0	0	0	0	2	0	0	0
piR-hsa-793	179	70	49	58	159	170	109	138	131	146
piR-hsa-7970	0	0	2	0	0	0	0	0	0	0
piR-hsa-8030	3	2	2	4	5	5	1	0	8	0
piR-hsa-8031	3	1	5	3	0	3	2	0	8	0
piR-hsa-8046	0	0	0	0	0	0	0	1	0	1
piR-hsa-8079	0	1	2	5	3	1	1	7	4	4
piR-hsa-8103	0	0	0	0	0	0	0	0	2	0
piR-hsa-8138	0	0	0	0	0	0	0	0	2	0
piR-hsa-820	3108	2160	1840	3281	2878	4736	5005	1984	2217	2434
piR-hsa-8226	25	10	3	9	9	24	15	13	19	22
piR-hsa-8266	0	0	0	0	1	0	0	0	1	0
piR-hsa-835	0	0	2	1	0	0	0	0	0	0
piR-hsa-8370	0	0	0	0	2	2	0	0	0	0
piR-hsa-8377	0	0	0	0	0	0	2	0	0	0
piR-hsa-8433	0	0	0	0	0	0	0	0	2	2
piR-hsa-8479	0	0	0	0	0	2	0	0	0	0
piR-hsa-8529	0	0	0	0	0	2	0	0	0	0
piR-hsa-8546	0	0	0	0	1	0	0	0	0	2
piR-hsa-8550	0	0	1	0	0	0	0	0	0	1
piR-hsa-8561	1	0	0	0	0	0	0	1	4	2
piR-hsa-8563	0	0	0	0	1	0	0	0	1	0
piR-hsa-8564	0	0	0	0	0	2	0	0	0	0
piR-hsa-8583	0	0	0	1	0	2	0	0	2	0
piR-hsa-862	3	2	0	0	2	9	4	4	4	1
piR-hsa-8620	0	0	0	0	0	4	0	0	0	0
piR-hsa-8627	0	0	0	0	2	0	0	0	0	0
piR-hsa-8659	0	0	0	0	0	0	0	1	0	1
piR-hsa-8669	0	0	0	2	0	0	0	0	2	0
piR-hsa-8715	0	0	0	1	0	4	2	0	0	0
piR-hsa-872	0	0	2	3	4	5	2	0	1	3
piR-hsa-8757	1	0	0	0	0	0	0	1	0	0
piR-hsa-8791	0	0	0	4	6	4	0	4	1	0
piR-hsa-8792	3	0	0	0	0	0	0	0	0	0
piR-hsa-881	0	0	0	0	2	0	0	0	0	0
piR-hsa-8959	0	0	0	0	0	1	0	2	0	0
piR-hsa-8966	0	0	0	0	0	1	0	0	1	0
piR-hsa-8985	0	0	0	0	2	0	0	0	0	0
piR-hsa-9000	0	0	0	2	0	0	0	0	0	0
piR-hsa-9010	1258	330	345	445	651	856	513	2121	510	566
piR-hsa-9014	0	0	2	0	2	1	0	0	2	0
piR-hsa-9017	0	0	0	0	0	0	0	2	0	0
piR-hsa-9036	2	0	1	0	0	0	0	0	4	1
piR-hsa-9059	13	11	11	11	25	36	11	32	22	18
piR-hsa-9104	2	0	0	2	1	2	8	0	1	5
piR-hsa-9105	0	0	0	0	0	1	0	0	1	1
piR-hsa-9157	0	0	0	2	0	0	0	0	0	1
piR-hsa-9229	2	0	0	0	0	0	0	0	0	0
piR-hsa-923	0	0	0	0	0	3	0	0	0	0
piR-hsa-9234	0	0	0	0	0	0	0	2	0	0
piR-hsa-9235	0	0	0	0	0	0	2	0	0	0
piR-hsa-9285	1	0	0	0	0	1	0	0	0	0
piR-hsa-9287	0	3	3	0	1	0	3	0	0	4
piR-hsa-9340	0	0	0	0	0	0	2	0	0	0
piR-hsa-9361	1	0	0	0	6	1	0	2	0	1
piR-hsa-9362	0	0	0	4	0	0	0	0	0	0
piR-hsa-9369	0	0	0	0	0	0	0	2	0	2
piR-hsa-9411	0	0	4	0	0	3	2	1	0	3
piR-hsa-9443	0	6	1	0	2	3	0	0	0	3
piR-hsa-9460	12	23	2	28	18	33	29	25	32	15
piR-hsa-947	0	0	0	0	0	0	0	2	0	0
piR-hsa-952	5863	2867	2708	4717	3729	6864	8163	2763	3315	3813
piR-hsa-9588	0	1	0	2	0	0	0	0	0	0
piR-hsa-9618	0	0	0	0	0	0	0	2	0	0
piR-hsa-963	902	594	480	708	667	1173	1363	378	333	391
piR-hsa-9645	0	0	0	0	1	0	0	0	1	0
piR-hsa-9712	2	4	1	1	1	1	3	1	2	1
piR-hsa-9716	0	0	0	0	0	5	0	0	0	0
piR-hsa-974	0	0	1	3	0	8	1	1	2	2
piR-hsa-9751	0	0	1	0	0	0	0	1	0	1
piR-hsa-9809	2	0	0	0	0	0	0	0	0	0
piR-hsa-9839	0	2	0	0	0	0	0	0	0	0
piR-hsa-985	0	0	0	0	1	1	0	1	0	0
piR-hsa-9850	2	0	0	0	0	0	0	0	0	0
piR-hsa-9904	0	0	0	0	0	4	0	0	0	0
piR-hsa-9908	0	0	0	0	2	0	0	0	0	0
piR-hsa-993	11241	3762	3504	5301	7463	13362	12561	7780	6490	9876
piR-hsa-9954	0	2	0	0	0	0	0	0	0	0
piR-hsa-9994	2	2	4	5	4	2	11	4	7	8
